# Supplementary material for: 2,7-Dimeth­oxy-1,8-bis­(4-phen­oxy­benzo­yl)naphthalene
Source: Acta Crystallogr Sect E Struct Rep Online. 2010 Oct 23;66(Pt 11):o2902–3. doi: 10.1107/S1600536810042170 (PMC3009209; doi:10.1107/S1600536810042170)
Supplement: Supplementary file 1 [file e-66-o2902-sup1.cif]

##############################################################################
###                                                                        ###
###        Electronic paper (Acta Crystallographica Section E)             ###
###                                                                        ###
##############################################################################
#                                                                            #
# This CIF contains the data in a paper accepted for publication in Acta     #
# Crystallographica Section E. It conforms to the requirements of Notes      #
# for Authors for Section E, and has been peer reviewed under the auspices   #
# of the IUCr Commission on Journals.                                        #
#                                                                            #
# Full details of the Crystallographic Information File format               #
# are given in the paper "The Crystallographic Information File (CIF):       #
# a New Standard Archive File for Crystallography" by S. R. Hall, F. H.      #
# Allen and I. D. Brown [Acta Cryst. (1991), A47, 655-685].                  #
#                                                                            #
# The current version of the core CIF dictionary is obtainable from          #
# ftp://ftp.iucr.org/pub/cif_core.dic. The current version number is 2.4.    #
#                                                                            #
# Software is freely available for graphical display of the structure(s) in  #
# this CIF.  For information consult the CIF home page http://www.iucr.org/  #
# cif/home.html                                                              #
#                                                                            #
# This file may be used for bona fide research purposes within the           #
# scientific community so long as proper attribution is given to the journal # 
# article from which it was obtained.                                        #
#                                                                            #
##############################################################################
                                             
data_I
_audit_creation_method     SHELXL-97
_chemical_name_systematic
;
[2,7-dimethoxy-8-(4-phenoxybenzoyl)naphthalen-1-yl](4-phenoxyphenyl)methanone
;
_chemical_name_common
;
2,7-Dimethoxy-1,8-bis(4-phenoxybenzoyl)naphthalene
;
_chemical_formula_moiety     'C38 H28 O6'
_chemical_formula_sum     'C38 H28 O6'
_chemical_formula_iupac     'C38 H28 O6'
_chemical_formula_weight     580.60
_chemical_melting_point     ?
_symmetry_cell_setting     monoclinic
_symmetry_space_group_name_H-M     'P 21/n'
_symmetry_space_group_name_Hall     '-P 2yn'
loop_
    _symmetry_equiv_pos_site_id
    _symmetry_equiv_pos_as_xyz
    1 '+X,+Y,+Z'
    2 '1/2-X,1/2+Y,1/2-Z'
    3 '-X,-Y,-Z'
    4 '1/2+X,1/2-Y,1/2+Z'
_cell_length_a     12.0733(4)
_cell_length_b     12.4806(4)
_cell_length_c     19.8094(6)
_cell_angle_alpha     90.00
_cell_angle_beta     91.115(2)
_cell_angle_gamma     90.00
_cell_volume     2984.36(15)
_cell_formula_units_Z     4
_cell_measurement_reflns_used     37382
_cell_measurement_theta_min     3.5
_cell_measurement_theta_max     68.3
_cell_measurement_temperature     193(2)
_exptl_crystal_description     'block'
_exptl_crystal_colour     'yellow'
_exptl_crystal_size_max     0.50
_exptl_crystal_size_mid     0.30
_exptl_crystal_size_min     0.30
_exptl_crystal_density_diffrn     1.292
_exptl_crystal_density_meas     ?
_exptl_crystal_density_method     'not measured'
_exptl_crystal_F_000     1216
_exptl_absorpt_coefficient_mu     0.705
_exptl_absorpt_correction_type     numerical
_exptl_absorpt_process_details
;
(NUMABS; Higashi, 1999)
;
_exptl_absorpt_correction_T_min     0.7195
_exptl_absorpt_correction_T_max     0.8164
_diffrn_ambient_temperature     193(2)
_diffrn_radiation_type     CuK\a
_diffrn_radiation_wavelength     1.54187
_diffrn_radiation_source     'rotating anode'
_diffrn_radiation_monochromator     graphite
_diffrn_measurement_device_type     'Rigaku R-AXIS RAPID'
_diffrn_measurement_method     \w
_diffrn_detector_area_resol_mean     10.00
_diffrn_reflns_number     54106
_diffrn_reflns_av_R_equivalents     0.0376
_diffrn_reflns_av_sigmaI/netI     0.0161
_diffrn_reflns_theta_min     4.19
_diffrn_reflns_theta_max     68.25
_diffrn_reflns_theta_full     68.25
_diffrn_measured_fraction_theta_max     0.999
_diffrn_measured_fraction_theta_full     0.999
_diffrn_reflns_limit_h_min     -14
_diffrn_reflns_limit_h_max     14
_diffrn_reflns_limit_k_min     -15
_diffrn_reflns_limit_k_max     15
_diffrn_reflns_limit_l_min     -23
_diffrn_reflns_limit_l_max     23
_refine_special_details
;
Refinement of <i>F</i>^2^ against ALL reflections. The weighted <i>R</i>-factor
<i>wR</i> and goodness of fit <i>S</i> are based on <i>F</i>^2^, conventional
<i>R</i>-factors <i>R</i> are based on <i>F</i>, with <i>F</i> set to zero for
negative <i>F</i>^2^. The threshold expression of <i>F</i>^2^ >
\s(<i>F</i>^2^) is used only for calculating <i>R</i>-factors(gt) <i>etc</i>.
and is not relevant to the choice of reflections for refinement.
<i>R</i>-factors based on <i>F</i>^2^ are statistically about twice as large
as those based on <i>F</i>, and <i>R</i>- factors based on ALL data will be
even larger.
;
_reflns_number_total     5458
_reflns_number_gt     4862
_reflns_threshold_expression     I>2sigma(I)
_refine_ls_structure_factor_coef     Fsqd
_refine_ls_matrix_type     full
_refine_ls_R_factor_all     0.0392
_refine_ls_R_factor_gt     0.0355
_refine_ls_wR_factor_gt     0.0959
_refine_ls_wR_factor_ref     0.0989
_refine_ls_goodness_of_fit_ref     1.035
_refine_ls_restrained_S_all     1.035
_refine_ls_number_reflns     5458
_refine_ls_number_parameters     400
_refine_ls_number_restraints     0
_refine_ls_hydrogen_treatment     constr
_refine_ls_weighting_scheme     calc
_refine_ls_weighting_details
         'calc w=1/[\s^2^(Fo^2^)+(0.0496P)^2^+0.5589P] where P=(Fo^2^+2Fc^2^)/3'
_atom_sites_solution_hydrogens     geom
_atom_sites_solution_primary     direct
_atom_sites_solution_secondary     difmap
_refine_ls_shift/su_max     0.001
_refine_ls_shift/su_mean     0.000
_refine_diff_density_max     0.161
_refine_diff_density_min     -0.126
_refine_ls_extinction_method     'SHELXL97 (Sheldrick, 2008)'
_refine_ls_extinction_coef     0.00337(19)
_refine_ls_extinction_expression
                                  'Fc^*^=kFc[1+0.001xFc^2^\l^3^/sin(2\q)]^-1/4^'
loop_
    _atom_type_symbol
    _atom_type_description
    _atom_type_scat_dispersion_real
    _atom_type_scat_dispersion_imag
    _atom_type_scat_source
    'C' 'C' 0.0181 0.0091
                         'International Tables Vol C Tables 4.2.6.8 and 6.1.1.4'
    'H' 'H' 0.0000 0.0000
                         'International Tables Vol C Tables 4.2.6.8 and 6.1.1.4'
    'O' 'O' 0.0492 0.0322
                         'International Tables Vol C Tables 4.2.6.8 and 6.1.1.4'
_computing_data_collection     'PROCESS-AUTO (Rigaku, 1998)'
_computing_cell_refinement     'PROCESS-AUTO (Rigaku, 1998)'
_computing_data_reduction     'CrystalStructure (Rigaku/MSC, 2004)'
_computing_structure_solution     'SIR2004 (Burla <i>et al.</i>, 2005)'
_computing_structure_refinement     'SHELXL97 (Sheldrick, 2008)'
_computing_molecular_graphics     'ORTEPIII (Burnett & Johnson, 1996)'
_computing_publication_material     'SHELXL97 (Sheldrick, 2008)'
loop_
    _atom_site_type_symbol
    _atom_site_label
    _atom_site_fract_x
    _atom_site_fract_y
    _atom_site_fract_z
    _atom_site_U_iso_or_equiv
    _atom_site_adp_type
    _atom_site_calc_flag
    _atom_site_refinement_flags
    _atom_site_occupancy
    _atom_site_disorder_assembly
    _atom_site_disorder_group
    O O1 0.96053(8) 0.06684(7) 0.81736(5) 0.0546(2) Uani d . 1 . .
    O O2 0.77701(9) -0.00287(7) 0.90988(5) 0.0586(3) Uani d . 1 . .
    O O3 0.97983(8) 0.27793(8) 0.73618(5) 0.0584(3) Uani d . 1 . .
    O O4 0.51924(8) 0.06935(9) 0.91941(5) 0.0615(3) Uani d . 1 . .
    O O5 1.08799(8) 0.36651(9) 1.06682(5) 0.0620(3) Uani d . 1 . .
    O O6 0.79851(8) 0.28865(8) 1.16825(4) 0.0556(3) Uani d . 1 . .
    C C1 0.83140(10) 0.20657(9) 0.79447(6) 0.0406(3) Uani d . 1 . .
    C C2 0.86712(11) 0.27048(10) 0.74219(6) 0.0471(3) Uani d . 1 . .
    C C3 0.79253(12) 0.32401(11) 0.69846(7) 0.0522(3) Uani d . 1 . .
    H H3 0.8189 0.3692 0.6637 0.063 Uiso calc R 1 . .
    C C4 0.68212(12) 0.30989(11) 0.70687(6) 0.0510(3) Uani d . 1 . .
    H H4 0.6314 0.3447 0.6769 0.061 Uiso calc R 1 . .
    C C5 0.64066(10) 0.24509(10) 0.75887(6) 0.0447(3) Uani d . 1 . .
    C C6 0.52610(11) 0.22967(12) 0.76518(7) 0.0542(3) Uani d . 1 . .
    H H6 0.4772 0.2613 0.7328 0.065 Uiso calc R 1 . .
    C C7 0.48293(11) 0.17099(13) 0.81612(7) 0.0579(4) Uani d . 1 . .
    H H7 0.4053 0.1600 0.8186 0.069 Uiso calc R 1 . .
    C C8 0.55556(11) 0.12678(11) 0.86504(7) 0.0493(3) Uani d . 1 . .
    C C9 0.66870(10) 0.13650(9) 0.86044(6) 0.0408(3) Uani d . 1 . .
    C C10 0.71611(10) 0.19418(9) 0.80557(6) 0.0394(3) Uani d . 1 . .
    C C11 0.92353(10) 0.15289(9) 0.83493(6) 0.0405(3) Uani d . 1 . .
    C C12 0.96973(9) 0.21139(9) 0.89451(6) 0.0388(3) Uani d . 1 . .
    C C13 0.92476(9) 0.30783(9) 0.91570(6) 0.0407(3) Uani d . 1 . .
    H H13 0.8647 0.3388 0.8909 0.049 Uiso calc R 1 . .
    C C14 0.96670(10) 0.35918(10) 0.97258(6) 0.0446(3) Uani d . 1 . .
    H H14 0.9354 0.4250 0.9870 0.054 Uiso calc R 1 . .
    C C15 1.05418(10) 0.31414(11) 1.00819(6) 0.0478(3) Uani d . 1 . .
    C C16 1.10038(11) 0.21766(11) 0.98832(7) 0.0535(3) Uani d . 1 . .
    H H16 1.1600 0.1867 1.0135 0.064 Uiso calc R 1 . .
    C C17 1.05836(11) 0.16749(10) 0.93132(7) 0.0477(3) Uani d . 1 . .
    H H17 1.0903 0.1020 0.9169 0.057 Uiso calc R 1 . .
    C C18 1.19700(12) 0.39961(11) 1.07515(7) 0.0522(3) Uani d . 1 . .
    C C19 1.27352(14) 0.39668(15) 1.02490(8) 0.0715(4) Uani d . 1 . .
    H H19 1.2535 0.3709 0.9812 0.086 Uiso calc R 1 . .
    C C20 1.38027(17) 0.4318(2) 1.03878(11) 0.0967(7) Uani d . 1 . .
    H H20 1.4343 0.4283 1.0046 0.116 Uiso calc R 1 . .
    C C21 1.40910(18) 0.47185(18) 1.10142(11) 0.0946(6) Uani d . 1 . .
    H H21 1.4825 0.4962 1.1105 0.113 Uiso calc R 1 . .
    C C22 1.33065(17) 0.47633(14) 1.15093(9) 0.0758(5) Uani d . 1 . .
    H H22 1.3501 0.5042 1.1942 0.091 Uiso calc R 1 . .
    C C23 1.22396(14) 0.44059(11) 1.13820(7) 0.0602(4) Uani d . 1 . .
    H H23 1.1699 0.4441 1.1723 0.072 Uiso calc R 1 . .
    C C24 0.73586(10) 0.08501(9) 0.91703(6) 0.0412(3) Uani d . 1 . .
    C C25 0.74864(9) 0.14370(9) 0.98181(6) 0.0388(3) Uani d . 1 . .
    C C26 0.69332(10) 0.23842(10) 0.99588(6) 0.0423(3) Uani d . 1 . .
    H H26 0.6442 0.2685 0.9629 0.051 Uiso calc R 1 . .
    C C27 0.70890(10) 0.28958(11) 1.05731(6) 0.0458(3) Uani d . 1 . .
    H H27 0.6706 0.3542 1.0667 0.055 Uiso calc R 1 . .
    C C28 0.78094(10) 0.24554(10) 1.10496(6) 0.0441(3) Uani d . 1 . .
    C C29 0.83819(11) 0.15178(10) 1.09148(6) 0.0487(3) Uani d . 1 . .
    H H29 0.8880 0.1224 1.1242 0.058 Uiso calc R 1 . .
    C C30 0.82200(11) 0.10197(10) 1.03023(6) 0.0461(3) Uani d . 1 . .
    H H30 0.8614 0.0380 1.0207 0.055 Uiso calc R 1 . .
    C C31 0.77444(11) 0.39731(11) 1.17747(6) 0.0477(3) Uani d . 1 . .
    C C32 0.68244(12) 0.42435(12) 1.21339(7) 0.0569(4) Uani d . 1 . .
    H H32 0.6344 0.3705 1.2300 0.068 Uiso calc R 1 . .
    C C33 0.66113(13) 0.53178(13) 1.22497(8) 0.0651(4) Uani d . 1 . .
    H H33 0.5974 0.5521 1.2493 0.078 Uiso calc R 1 . .
    C C34 0.73172(13) 0.60918(13) 1.20139(8) 0.0637(4) Uani d . 1 . .
    H H34 0.7169 0.6827 1.2097 0.076 Uiso calc R 1 . .
    C C35 0.82377(13) 0.58022(13) 1.16573(8) 0.0625(4) Uani d . 1 . .
    H H35 0.8722 0.6339 1.1494 0.075 Uiso calc R 1 . .
    C C36 0.84602(12) 0.47327(12) 1.15348(7) 0.0561(3) Uani d . 1 . .
    H H36 0.9095 0.4528 1.1290 0.067 Uiso calc R 1 . .
    C C37 1.02198(14) 0.34475(15) 0.68454(9) 0.0741(5) Uani d . 1 . .
    H H37A 1.1031 0.3439 0.6867 0.089 Uiso calc R 1 . .
    H H37B 0.9955 0.4182 0.6909 0.089 Uiso calc R 1 . .
    H H37C 0.9964 0.3182 0.6404 0.089 Uiso calc R 1 . .
    C C38 0.40630(15) 0.0786(2) 0.93694(12) 0.1008(7) Uani d . 1 . .
    H H38A 0.3948 0.0437 0.9806 0.121 Uiso calc R 1 . .
    H H38B 0.3598 0.0439 0.9023 0.121 Uiso calc R 1 . .
    H H38C 0.3863 0.1545 0.9401 0.121 Uiso calc R 1 . .
loop_
    _atom_site_aniso_label
    _atom_site_aniso_U_11
    _atom_site_aniso_U_22
    _atom_site_aniso_U_33
    _atom_site_aniso_U_12
    _atom_site_aniso_U_13
    _atom_site_aniso_U_23
    O1 0.0598(6) 0.0431(5) 0.0604(6) 0.0113(4) -0.0108(4) -0.0065(4)
    O2 0.0817(7) 0.0420(5) 0.0514(5) 0.0130(5) -0.0147(5) -0.0058(4)
    O3 0.0499(5) 0.0617(6) 0.0636(6) 0.0012(4) 0.0039(4) 0.0206(5)
    O4 0.0488(5) 0.0698(7) 0.0658(6) -0.0101(5) 0.0012(4) 0.0149(5)
    O5 0.0549(6) 0.0761(7) 0.0546(6) -0.0006(5) -0.0087(4) -0.0167(5)
    O6 0.0719(6) 0.0533(6) 0.0411(5) 0.0076(5) -0.0123(4) -0.0064(4)
    C1 0.0459(6) 0.0357(6) 0.0399(6) 0.0017(5) -0.0052(5) 0.0007(5)
    C2 0.0492(7) 0.0438(7) 0.0481(7) 0.0032(5) -0.0007(5) 0.0045(5)
    C3 0.0610(8) 0.0491(8) 0.0462(7) 0.0042(6) -0.0033(6) 0.0116(6)
    C4 0.0593(8) 0.0491(7) 0.0440(7) 0.0091(6) -0.0120(6) 0.0050(6)
    C5 0.0491(7) 0.0430(7) 0.0414(6) 0.0049(5) -0.0106(5) -0.0018(5)
    C6 0.0494(7) 0.0581(8) 0.0545(8) 0.0052(6) -0.0163(6) 0.0021(6)
    C7 0.0407(7) 0.0666(9) 0.0660(9) -0.0031(6) -0.0106(6) 0.0031(7)
    C8 0.0481(7) 0.0477(7) 0.0519(7) -0.0055(6) -0.0038(6) 0.0015(6)
    C9 0.0445(6) 0.0374(6) 0.0400(6) -0.0013(5) -0.0073(5) -0.0025(5)
    C10 0.0452(6) 0.0351(6) 0.0377(6) 0.0013(5) -0.0081(5) -0.0038(5)
    C11 0.0411(6) 0.0356(6) 0.0448(6) 0.0009(5) -0.0015(5) 0.0042(5)
    C12 0.0381(6) 0.0349(6) 0.0433(6) -0.0012(5) -0.0016(5) 0.0054(5)
    C13 0.0369(6) 0.0359(6) 0.0492(7) -0.0001(5) -0.0035(5) 0.0058(5)
    C14 0.0423(6) 0.0381(6) 0.0535(7) -0.0013(5) 0.0008(5) -0.0017(5)
    C15 0.0455(7) 0.0513(7) 0.0465(7) -0.0035(6) -0.0041(5) -0.0029(6)
    C16 0.0509(7) 0.0552(8) 0.0537(8) 0.0085(6) -0.0150(6) 0.0020(6)
    C17 0.0497(7) 0.0411(7) 0.0521(7) 0.0088(5) -0.0073(6) 0.0027(5)
    C18 0.0560(8) 0.0464(7) 0.0534(7) 0.0011(6) -0.0158(6) 0.0014(6)
    C19 0.0657(10) 0.0865(12) 0.0619(9) -0.0152(8) -0.0117(7) -0.0112(8)
    C20 0.0701(11) 0.1271(18) 0.0927(14) -0.0304(12) -0.0038(10) -0.0231(13)
    C21 0.0769(12) 0.1078(16) 0.0979(15) -0.0283(11) -0.0281(11) -0.0112(12)
    C22 0.0966(13) 0.0629(10) 0.0665(10) -0.0146(9) -0.0363(10) -0.0002(8)
    C23 0.0814(10) 0.0475(8) 0.0508(8) -0.0021(7) -0.0179(7) 0.0023(6)
    C24 0.0459(6) 0.0358(6) 0.0418(6) -0.0033(5) -0.0029(5) 0.0021(5)
    C25 0.0422(6) 0.0348(6) 0.0392(6) -0.0049(5) -0.0026(5) 0.0039(5)
    C26 0.0403(6) 0.0453(7) 0.0411(6) 0.0026(5) -0.0060(5) 0.0010(5)
    C27 0.0447(6) 0.0462(7) 0.0464(7) 0.0065(5) -0.0040(5) -0.0048(5)
    C28 0.0478(7) 0.0461(7) 0.0382(6) -0.0042(5) -0.0034(5) -0.0021(5)
    C29 0.0580(8) 0.0434(7) 0.0441(7) 0.0031(6) -0.0138(6) 0.0043(5)
    C30 0.0567(7) 0.0348(6) 0.0463(7) 0.0020(5) -0.0076(5) 0.0034(5)
    C31 0.0519(7) 0.0522(8) 0.0387(6) -0.0001(6) -0.0077(5) -0.0075(5)
    C32 0.0554(8) 0.0596(9) 0.0558(8) -0.0123(7) 0.0045(6) -0.0102(7)
    C33 0.0582(8) 0.0671(10) 0.0706(10) -0.0053(7) 0.0151(7) -0.0195(8)
    C34 0.0663(9) 0.0533(8) 0.0719(10) -0.0056(7) 0.0077(7) -0.0161(7)
    C35 0.0629(9) 0.0602(9) 0.0646(9) -0.0141(7) 0.0077(7) -0.0052(7)
    C36 0.0517(8) 0.0661(9) 0.0506(7) -0.0023(7) 0.0063(6) -0.0075(7)
    C37 0.0649(9) 0.0804(11) 0.0774(11) 0.0013(8) 0.0147(8) 0.0301(9)
    C38 0.0584(10) 0.1314(19) 0.1134(16) -0.0008(11) 0.0215(10) 0.0495(14)
_geom_special_details
;
All e.s.d.'s (except the e.s.d. in the dihedral angle between two l.s. planes)
are estimated using the full covariance matrix. The cell e.s.d.'s are taken
into account individually in the estimation of e.s.d.'s in distances, angles
and torsion angles; correlations between e.s.d.'s in cell parameters are only
used when they are defined by crystal symmetry. An approximate (isotropic)
treatment of cell e.s.d.'s is used for estimating e.s.d.'s involving l.s.
planes.
;
loop_
    _geom_bond_atom_site_label_1
    _geom_bond_atom_site_label_2
    _geom_bond_site_symmetry_2
    _geom_bond_distance
    _geom_bond_publ_flag
    O1 C11 . 1.2167(14) ?
    O2 C24 . 1.2135(15) ?
    O3 C2 . 1.3714(16) ?
    O3 C37 . 1.4217(17) ?
    O4 C8 . 1.3727(16) ?
    O4 C38 . 1.418(2) ?
    O5 C18 . 1.3863(17) ?
    O5 C15 . 1.3871(15) ?
    O6 C28 . 1.3771(14) ?
    O6 C31 . 1.3996(16) ?
    C1 C2 . 1.3829(17) ?
    C1 C10 . 1.4219(17) ?
    C1 C11 . 1.5145(16) ?
    C2 C3 . 1.4061(18) ?
    C3 C4 . 1.358(2) ?
    C3 H3 . 0.9500 ?
    C4 C5 . 1.4092(19) ?
    C4 H4 . 0.9500 ?
    C5 C6 . 1.4045(19) ?
    C5 C10 . 1.4339(16) ?
    C6 C7 . 1.359(2) ?
    C6 H6 . 0.9500 ?
    C7 C8 . 1.4070(19) ?
    C7 H7 . 0.9500 ?
    C8 C9 . 1.3761(17) ?
    C9 C10 . 1.4323(17) ?
    C9 C24 . 1.5139(16) ?
    C11 C12 . 1.4871(16) ?
    C12 C13 . 1.3887(17) ?
    C12 C17 . 1.3952(16) ?
    C13 C14 . 1.3838(17) ?
    C13 H13 . 0.9500 ?
    C14 C15 . 1.3783(18) ?
    C14 H14 . 0.9500 ?
    C15 C16 . 1.3873(19) ?
    C16 C17 . 1.3792(18) ?
    C16 H16 . 0.9500 ?
    C17 H17 . 0.9500 ?
    C18 C19 . 1.372(2) ?
    C18 C23 . 1.3826(19) ?
    C19 C20 . 1.384(2) ?
    C19 H19 . 0.9500 ?
    C20 C21 . 1.376(3) ?
    C20 H20 . 0.9500 ?
    C21 C22 . 1.378(3) ?
    C21 H21 . 0.9500 ?
    C22 C23 . 1.382(2) ?
    C22 H22 . 0.9500 ?
    C23 H23 . 0.9500 ?
    C24 C25 . 1.4832(16) ?
    C25 C26 . 1.3887(17) ?
    C25 C30 . 1.3938(16) ?
    C26 C27 . 1.3839(17) ?
    C26 H26 . 0.9500 ?
    C27 C28 . 1.3847(17) ?
    C27 H27 . 0.9500 ?
    C28 C29 . 1.3877(18) ?
    C29 C30 . 1.3738(18) ?
    C29 H29 . 0.9500 ?
    C30 H30 . 0.9500 ?
    C31 C32 . 1.3729(19) ?
    C31 C36 . 1.374(2) ?
    C32 C33 . 1.385(2) ?
    C32 H32 . 0.9500 ?
    C33 C34 . 1.376(2) ?
    C33 H33 . 0.9500 ?
    C34 C35 . 1.377(2) ?
    C34 H34 . 0.9500 ?
    C35 C36 . 1.384(2) ?
    C35 H35 . 0.9500 ?
    C36 H36 . 0.9500 ?
    C37 H37A . 0.9800 ?
    C37 H37B . 0.9800 ?
    C37 H37C . 0.9800 ?
    C38 H38A . 0.9800 ?
    C38 H38B . 0.9800 ?
    C38 H38C . 0.9800 ?
loop_
    _geom_angle_atom_site_label_1
    _geom_angle_atom_site_label_2
    _geom_angle_atom_site_label_3
    _geom_angle_site_symmetry_1
    _geom_angle_site_symmetry_3
    _geom_angle
    _geom_angle_publ_flag
    C2 O3 C37 . . 118.15(11) ?
    C8 O4 C38 . . 118.24(12) ?
    C18 O5 C15 . . 120.22(11) ?
    C28 O6 C31 . . 117.95(10) ?
    C2 C1 C10 . . 119.93(11) ?
    C2 C1 C11 . . 114.52(11) ?
    C10 C1 C11 . . 125.54(10) ?
    O3 C2 C1 . . 115.37(11) ?
    O3 C2 C3 . . 122.61(12) ?
    C1 C2 C3 . . 122.01(12) ?
    C4 C3 C2 . . 118.77(12) ?
    C4 C3 H3 . . 120.6 ?
    C2 C3 H3 . . 120.6 ?
    C3 C4 C5 . . 121.84(12) ?
    C3 C4 H4 . . 119.1 ?
    C5 C4 H4 . . 119.1 ?
    C6 C5 C4 . . 120.53(11) ?
    C6 C5 C10 . . 119.75(12) ?
    C4 C5 C10 . . 119.71(12) ?
    C7 C6 C5 . . 122.17(12) ?
    C7 C6 H6 . . 118.9 ?
    C5 C6 H6 . . 118.9 ?
    C6 C7 C8 . . 118.68(13) ?
    C6 C7 H7 . . 120.7 ?
    C8 C7 H7 . . 120.7 ?
    O4 C8 C9 . . 115.52(11) ?
    O4 C8 C7 . . 122.74(12) ?
    C9 C8 C7 . . 121.73(12) ?
    C8 C9 C10 . . 120.43(11) ?
    C8 C9 C24 . . 115.57(11) ?
    C10 C9 C24 . . 124.00(10) ?
    C1 C10 C9 . . 125.36(10) ?
    C1 C10 C5 . . 117.62(11) ?
    C9 C10 C5 . . 117.00(11) ?
    O1 C11 C12 . . 121.75(11) ?
    O1 C11 C1 . . 120.60(11) ?
    C12 C11 C1 . . 117.59(10) ?
    C13 C12 C17 . . 118.87(11) ?
    C13 C12 C11 . . 121.50(10) ?
    C17 C12 C11 . . 119.60(11) ?
    C14 C13 C12 . . 120.57(11) ?
    C14 C13 H13 . . 119.7 ?
    C12 C13 H13 . . 119.7 ?
    C15 C14 C13 . . 119.50(12) ?
    C15 C14 H14 . . 120.2 ?
    C13 C14 H14 . . 120.2 ?
    C14 C15 O5 . . 116.51(12) ?
    C14 C15 C16 . . 121.14(12) ?
    O5 C15 C16 . . 122.21(12) ?
    C17 C16 C15 . . 118.87(12) ?
    C17 C16 H16 . . 120.6 ?
    C15 C16 H16 . . 120.6 ?
    C16 C17 C12 . . 121.04(12) ?
    C16 C17 H17 . . 119.5 ?
    C12 C17 H17 . . 119.5 ?
    C19 C18 C23 . . 121.03(14) ?
    C19 C18 O5 . . 123.84(12) ?
    C23 C18 O5 . . 115.09(13) ?
    C18 C19 C20 . . 119.02(16) ?
    C18 C19 H19 . . 120.5 ?
    C20 C19 H19 . . 120.5 ?
    C21 C20 C19 . . 120.8(2) ?
    C21 C20 H20 . . 119.6 ?
    C19 C20 H20 . . 119.6 ?
    C20 C21 C22 . . 119.42(18) ?
    C20 C21 H21 . . 120.3 ?
    C22 C21 H21 . . 120.3 ?
    C21 C22 C23 . . 120.55(16) ?
    C21 C22 H22 . . 119.7 ?
    C23 C22 H22 . . 119.7 ?
    C22 C23 C18 . . 119.11(17) ?
    C22 C23 H23 . . 120.4 ?
    C18 C23 H23 . . 120.4 ?
    O2 C24 C25 . . 120.76(11) ?
    O2 C24 C9 . . 120.79(11) ?
    C25 C24 C9 . . 118.44(10) ?
    C26 C25 C30 . . 118.80(11) ?
    C26 C25 C24 . . 123.49(10) ?
    C30 C25 C24 . . 117.70(11) ?
    C27 C26 C25 . . 120.77(11) ?
    C27 C26 H26 . . 119.6 ?
    C25 C26 H26 . . 119.6 ?
    C26 C27 C28 . . 119.28(12) ?
    C26 C27 H27 . . 120.4 ?
    C28 C27 H27 . . 120.4 ?
    O6 C28 C27 . . 123.30(11) ?
    O6 C28 C29 . . 115.86(11) ?
    C27 C28 C29 . . 120.81(11) ?
    C30 C29 C28 . . 119.26(11) ?
    C30 C29 H29 . . 120.4 ?
    C28 C29 H29 . . 120.4 ?
    C29 C30 C25 . . 121.08(12) ?
    C29 C30 H30 . . 119.5 ?
    C25 C30 H30 . . 119.5 ?
    C32 C31 C36 . . 122.03(13) ?
    C32 C31 O6 . . 118.55(13) ?
    C36 C31 O6 . . 119.34(12) ?
    C31 C32 C33 . . 118.59(14) ?
    C31 C32 H32 . . 120.7 ?
    C33 C32 H32 . . 120.7 ?
    C34 C33 C32 . . 120.34(14) ?
    C34 C33 H33 . . 119.8 ?
    C32 C33 H33 . . 119.8 ?
    C35 C34 C33 . . 120.08(15) ?
    C35 C34 H34 . . 120.0 ?
    C33 C34 H34 . . 120.0 ?
    C34 C35 C36 . . 120.31(14) ?
    C34 C35 H35 . . 119.8 ?
    C36 C35 H35 . . 119.8 ?
    C31 C36 C35 . . 118.64(13) ?
    C31 C36 H36 . . 120.7 ?
    C35 C36 H36 . . 120.7 ?
    O3 C37 H37A . . 109.5 ?
    O3 C37 H37B . . 109.5 ?
    H37A C37 H37B . . 109.5 ?
    O3 C37 H37C . . 109.5 ?
    H37A C37 H37C . . 109.5 ?
    H37B C37 H37C . . 109.5 ?
    O4 C38 H38A . . 109.5 ?
    O4 C38 H38B . . 109.5 ?
    H38A C38 H38B . . 109.5 ?
    O4 C38 H38C . . 109.5 ?
    H38A C38 H38C . . 109.5 ?
    H38B C38 H38C . . 109.5 ?
loop_
    _geom_torsion_atom_site_label_1
    _geom_torsion_atom_site_label_2
    _geom_torsion_atom_site_label_3
    _geom_torsion_atom_site_label_4
    _geom_torsion_site_symmetry_1
    _geom_torsion_site_symmetry_2
    _geom_torsion_site_symmetry_3
    _geom_torsion_site_symmetry_4
    _geom_torsion
    _geom_torsion_publ_flag
    C37 O3 C2 C1 . . . . -178.33(13) ?
    C37 O3 C2 C3 . . . . 1.6(2) ?
    C10 C1 C2 O3 . . . . 179.42(11) ?
    C11 C1 C2 O3 . . . . -1.79(16) ?
    C10 C1 C2 C3 . . . . -0.50(19) ?
    C11 C1 C2 C3 . . . . 178.30(12) ?
    O3 C2 C3 C4 . . . . 178.22(12) ?
    C1 C2 C3 C4 . . . . -1.9(2) ?
    C2 C3 C4 C5 . . . . 1.3(2) ?
    C3 C4 C5 C6 . . . . -178.26(13) ?
    C3 C4 C5 C10 . . . . 1.5(2) ?
    C4 C5 C6 C7 . . . . -177.53(14) ?
    C10 C5 C6 C7 . . . . 2.7(2) ?
    C5 C6 C7 C8 . . . . 1.7(2) ?
    C38 O4 C8 C9 . . . . 164.34(16) ?
    C38 O4 C8 C7 . . . . -17.1(2) ?
    C6 C7 C8 O4 . . . . 177.86(13) ?
    C6 C7 C8 C9 . . . . -3.7(2) ?
    O4 C8 C9 C10 . . . . 179.63(11) ?
    C7 C8 C9 C10 . . . . 1.0(2) ?
    O4 C8 C9 C24 . . . . -1.60(17) ?
    C7 C8 C9 C24 . . . . 179.81(12) ?
    C2 C1 C10 C9 . . . . -175.50(12) ?
    C11 C1 C10 C9 . . . . 5.84(19) ?
    C2 C1 C10 C5 . . . . 3.26(17) ?
    C11 C1 C10 C5 . . . . -175.39(11) ?
    C8 C9 C10 C1 . . . . -177.92(12) ?
    C24 C9 C10 C1 . . . . 3.42(19) ?
    C8 C9 C10 C5 . . . . 3.31(17) ?
    C24 C9 C10 C5 . . . . -175.35(11) ?
    C6 C5 C10 C1 . . . . 176.01(11) ?
    C4 C5 C10 C1 . . . . -3.76(17) ?
    C6 C5 C10 C9 . . . . -5.12(17) ?
    C4 C5 C10 C9 . . . . 175.10(11) ?
    C2 C1 C11 O1 . . . . -87.22(15) ?
    C10 C1 C11 O1 . . . . 91.50(16) ?
    C2 C1 C11 C12 . . . . 90.10(13) ?
    C10 C1 C11 C12 . . . . -91.18(14) ?
    O1 C11 C12 C13 . . . . -177.79(11) ?
    C1 C11 C12 C13 . . . . 4.92(16) ?
    O1 C11 C12 C17 . . . . 0.44(18) ?
    C1 C11 C12 C17 . . . . -176.85(11) ?
    C17 C12 C13 C14 . . . . -0.39(18) ?
    C11 C12 C13 C14 . . . . 177.86(11) ?
    C12 C13 C14 C15 . . . . 0.28(18) ?
    C13 C14 C15 O5 . . . . -176.41(11) ?
    C13 C14 C15 C16 . . . . -0.6(2) ?
    C18 O5 C15 C14 . . . . -123.87(13) ?
    C18 O5 C15 C16 . . . . 60.33(18) ?
    C14 C15 C16 C17 . . . . 0.9(2) ?
    O5 C15 C16 C17 . . . . 176.54(12) ?
    C15 C16 C17 C12 . . . . -1.0(2) ?
    C13 C12 C17 C16 . . . . 0.78(19) ?
    C11 C12 C17 C16 . . . . -177.51(12) ?
    C15 O5 C18 C19 . . . . 8.8(2) ?
    C15 O5 C18 C23 . . . . -173.45(12) ?
    C23 C18 C19 C20 . . . . 2.4(3) ?
    O5 C18 C19 C20 . . . . 179.97(17) ?
    C18 C19 C20 C21 . . . . -1.7(3) ?
    C19 C20 C21 C22 . . . . 0.3(4) ?
    C20 C21 C22 C23 . . . . 0.3(3) ?
    C21 C22 C23 C18 . . . . 0.4(3) ?
    C19 C18 C23 C22 . . . . -1.7(2) ?
    O5 C18 C23 C22 . . . . -179.52(13) ?
    C8 C9 C24 O2 . . . . 98.63(15) ?
    C10 C9 C24 O2 . . . . -82.66(16) ?
    C8 C9 C24 C25 . . . . -80.37(14) ?
    C10 C9 C24 C25 . . . . 98.34(14) ?
    O2 C24 C25 C26 . . . . -172.30(12) ?
    C9 C24 C25 C26 . . . . 6.70(17) ?
    O2 C24 C25 C30 . . . . 9.04(18) ?
    C9 C24 C25 C30 . . . . -171.96(11) ?
    C30 C25 C26 C27 . . . . -1.23(18) ?
    C24 C25 C26 C27 . . . . -179.88(11) ?
    C25 C26 C27 C28 . . . . 0.25(19) ?
    C31 O6 C28 C27 . . . . -22.47(18) ?
    C31 O6 C28 C29 . . . . 159.22(12) ?
    C26 C27 C28 O6 . . . . -177.55(11) ?
    C26 C27 C28 C29 . . . . 0.68(19) ?
    O6 C28 C29 C30 . . . . 177.76(12) ?
    C27 C28 C29 C30 . . . . -0.6(2) ?
    C28 C29 C30 C25 . . . . -0.4(2) ?
    C26 C25 C30 C29 . . . . 1.33(19) ?
    C24 C25 C30 C29 . . . . -179.95(12) ?
    C28 O6 C31 C32 . . . . 107.42(14) ?
    C28 O6 C31 C36 . . . . -75.86(15) ?
    C36 C31 C32 C33 . . . . 0.7(2) ?
    O6 C31 C32 C33 . . . . 177.33(13) ?
    C31 C32 C33 C34 . . . . -0.7(2) ?
    C32 C33 C34 C35 . . . . 0.4(3) ?
    C33 C34 C35 C36 . . . . -0.1(2) ?
    C32 C31 C36 C35 . . . . -0.4(2) ?
    O6 C31 C36 C35 . . . . -177.04(12) ?
    C34 C35 C36 C31 . . . . 0.1(2) ?
loop_
    _geom_hbond_atom_site_label_D
    _geom_hbond_atom_site_label_H
    _geom_hbond_atom_site_label_A
    _geom_hbond_site_symmetry_A
    _geom_hbond_distance_DH
    _geom_hbond_distance_HA
    _geom_hbond_distance_DA
    _geom_hbond_angle_DHA
    _geom_hbond_publ_flag
    C3 H3 O2 2_656 0.95 2.44 3.1479(17) 131 y
    C6 H6 O6 4_454 0.95 2.56 3.3293(16) 138 y
    C35 H35 Cg3 3_767 0.95 2.78 3.6528(17) 153 y
data_global
_journal_date_recd_electronic     2010-10-01
_journal_date_accepted     2010-10-18
_journal_name_full     'Acta Crystallographica, Section E'
_journal_year     2010
_journal_volume     66
_journal_issue     11
_journal_page_first     o2902
_journal_page_last     o2903
_journal_paper_category     QO
_journal_coeditor_code     SU2217
_publ_contact_author_name     'Noriyuki Yonezawa'
_publ_contact_author_address
;
Department of Organic and Polymer Materials Chemistry
Tokyo University of Agriculture & Technology
Koganei
Tokyo 184-8588
Japan
;
_publ_contact_author_email     'yonezawa@cc.tuat.ac.jp'
_publ_contact_author_fax     '+81-42-388-7291'
_publ_contact_author_phone     '+81-42-388-7053'
_publ_section_title
;
2,7-Dimethoxy-1,8-bis(4-phenoxybenzoyl)naphthalene
;
loop_
    _publ_author_name
    _publ_author_footnote
    _publ_author_address
    'Hijikata, Daichi' .
;
Department of Organic and Polymer Materials Chemistry
Tokyo University of Agriculture & Technology
Koganei
Tokyo 184-8588
Japan
;
    'Takada, Teruhisa' .
;
Department of Organic and Polymer Materials Chemistry
Tokyo University of Agriculture & Technology
Koganei
Tokyo 184-8588
Japan
;
    'Nagasawa, Atsushi' .
;
Department of Organic and Polymer Materials Chemistry
Tokyo University of Agriculture & Technology
Koganei
Tokyo 184-8588
Japan
;
    'Okamoto, Akiko' .
;
Department of Organic and Polymer Materials Chemistry
Tokyo University of Agriculture & Technology
Koganei
Tokyo 184-8588
Japan
;
    'Yonezawa, Noriyuki' .
;
Department of Organic and Polymer Materials Chemistry
Tokyo University of Agriculture & Technology
Koganei
Tokyo 184-8588
Japan
;
