# Supplementary material for: 2,7-Dimeth­oxy-1,8-bis­(4-phen­oxy­benzo­yl)naphthalene
Source: Acta Crystallogr Sect E Struct Rep Online. 2010 Oct 23;66(Pt 11):o2902–3. doi: 10.1107/S1600536810042170 (PMC3009209; doi:10.1107/S1600536810042170)
Supplement: Supplementary file 2 [file e-66-o2902-Isup2.hkl]

#
# h,k,l, Fc-squared, Fo-squared, sigma(Fo-squared) and status flag
#
data_I
_shelx_title '  yonezawa_091215_'
_shelx_refln_list_code          4
_shelx_F_calc_maximum      208.94
_exptl_crystal_F_000      1216.00
_reflns_d_resolution_high  0.8300
 
loop_
 _symmetry_equiv_pos_as_xyz
 'x, y, z'
 '-x+1/2, y+1/2, -z+1/2'
 '-x, -y, -z'
 'x-1/2, -y-1/2, z-1/2'
 
_cell_length_a    12.0733
_cell_length_b    12.4806
_cell_length_c    19.8094
_cell_angle_alpha  90.000
_cell_angle_beta   91.115
_cell_angle_gamma  90.000
 
_shelx_F_squared_multiplier     1.000
 
loop_
 _refln_index_h
 _refln_index_k
 _refln_index_l
 _refln_F_squared_calc
 _refln_F_squared_meas
 _refln_F_squared_sigma
 _refln_observed_status
   2   0   0     9501.89     8664.42    118.33 o
   4   0   0     6122.69     6110.81     79.90 o
   6   0   0      895.92      901.90      8.44 o
   8   0   0      919.83      946.48     14.28 o
  10   0   0        6.92        9.91      1.88 o
  12   0   0        2.61        5.21      1.93 o
  14   0   0        8.00        3.98      1.19 o
   1   1   0     1341.82     1170.34      6.45 o
   2   1   0       11.03       11.83      0.80 o
   3   1   0     4485.96     4067.27     35.41 o
   4   1   0       25.60       27.29      0.52 o
   5   1   0      323.12      310.10      2.27 o
   6   1   0       42.67       43.10      0.74 o
   7   1   0        0.25        1.57      0.33 o
   8   1   0       47.55       55.33      1.00 o
   9   1   0      181.30      184.63      2.82 o
  10   1   0      210.87      211.85      3.81 o
  11   1   0        0.12        1.59      0.75 o
  12   1   0        2.09        4.64      0.96 o
  13   1   0        7.68        3.85      1.07 o
  14   1   0      114.33      123.30      5.30 o
   0   2   0    12258.81    12053.75    198.54 o
   1   2   0    19514.19    19576.20    245.73 o
   2   2   0     2328.73     2107.99     16.45 o
   3   2   0      134.56      148.14      1.66 o
   4   2   0      954.05      912.57      6.26 o
   5   2   0     1224.26     1268.93      9.68 o
   6   2   0      275.21      316.93      2.46 o
   7   2   0       76.02       65.77      1.02 o
   8   2   0      143.46      134.75      1.65 o
   9   2   0      152.38      143.16      2.57 o
  10   2   0      135.35      136.74      3.06 o
  11   2   0      213.84      208.01      4.52 o
  12   2   0      171.34      160.93      4.70 o
  13   2   0       75.09       80.63      3.11 o
  14   2   0       26.89       27.77      2.82 o
   1   3   0    11364.06    10960.95    125.87 o
   2   3   0     1574.71     1446.78     16.39 o
   3   3   0      718.81      622.50      4.47 o
   4   3   0      235.83      235.26      2.31 o
   5   3   0      975.73      946.74      6.54 o
   6   3   0      659.89      677.62      4.69 o
   7   3   0      245.60      245.63      2.98 o
   8   3   0       79.06       88.71      1.62 o
   9   3   0      178.69      176.52      3.43 o
  10   3   0        0.42        0.32      0.75 o
  11   3   0       16.57       10.82      1.46 o
  12   3   0       24.28       25.68      2.52 o
  13   3   0        6.01        5.90      1.42 o
  14   3   0        6.03        2.35      1.29 o
   0   4   0      990.34      871.79     11.48 o
   1   4   0     7877.71     7379.56     75.89 o
   2   4   0      162.96      146.35      1.49 o
   3   4   0        0.30        1.73      0.32 o
   4   4   0      581.83      662.48      4.47 o
   5   4   0      385.87      371.29      2.82 o
   6   4   0     1397.94     1453.22     13.07 o
   7   4   0      233.34      213.11      2.26 o
   8   4   0      149.76      142.17      2.74 o
   9   4   0        1.39        1.85      0.88 o
  10   4   0       45.02       46.41      1.89 o
  11   4   0      185.71      185.89      4.67 o
  12   4   0      163.33      162.07      4.92 o
  13   4   0        0.00        0.08      0.62 o
  14   4   0       35.94       43.69      2.80 o
   1   5   0       78.78       95.54      0.76 o
   2   5   0     1524.88     1468.18     11.37 o
   3   5   0      918.18      914.96      7.78 o
   4   5   0     1199.88     1215.49      9.76 o
   5   5   0        5.10        4.75      0.58 o
   6   5   0       70.20       83.96      1.29 o
   7   5   0       72.79       70.66      1.61 o
   8   5   0       36.63       34.99      1.45 o
   9   5   0       11.11       14.23      1.55 o
  10   5   0       17.58       19.57      1.43 o
  11   5   0       39.06       30.94      2.59 o
  12   5   0       51.00       49.18      2.50 o
  13   5   0        2.40        1.56      0.80 o
   0   6   0      614.97      619.27      6.57 o
   1   6   0     2518.70     2628.64     23.27 o
   2   6   0      560.59      595.25      4.49 o
   3   6   0       28.47       44.76      0.88 o
   4   6   0      248.53      262.60      2.49 o
   5   6   0        8.30        6.57      0.63 o
   6   6   0      135.54      114.72      1.87 o
   7   6   0      282.36      240.05      3.77 o
   8   6   0      220.79      206.90      3.64 o
   9   6   0      435.86      421.32     11.12 o
  10   6   0       72.71       80.19      3.08 o
  11   6   0       52.95       51.30      2.92 o
  12   6   0       72.41       70.29      3.14 o
  13   6   0        3.17        2.61      2.11 o
   1   7   0        2.42        5.64      0.71 o
   2   7   0     1303.01     1358.22     11.70 o
   3   7   0      164.95      177.98      1.64 o
   4   7   0        0.04        0.74      0.34 o
   5   7   0      303.94      298.59      3.61 o
   6   7   0      248.87      235.18      3.69 o
   7   7   0      114.02      105.72      2.46 o
   8   7   0      200.58      187.33      3.61 o
   9   7   0      220.31      233.50      4.74 o
  10   7   0      236.72      239.08      5.33 o
  11   7   0        9.04        7.38      1.52 o
  12   7   0       44.45       47.90      2.59 o
   0   8   0       48.63       52.81      1.60 o
   1   8   0       51.79       61.28      1.09 o
   2   8   0      657.01      680.71      7.18 o
   3   8   0      306.53      317.42      4.78 o
   4   8   0       89.05       86.04      1.76 o
   5   8   0      114.49      103.45      2.49 o
   6   8   0       18.81       16.14      1.19 o
   7   8   0      247.92      242.58      4.63 o
   8   8   0      122.34      125.65      2.84 o
   9   8   0      107.44      103.50      3.32 o
  10   8   0       13.37       17.77      1.46 o
  11   8   0       34.07       29.70      2.23 o
  12   8   0        0.01       -0.22      0.63 o
   1   9   0       72.50       79.73      2.07 o
   2   9   0       26.07       25.23      1.61 o
   3   9   0       13.86       18.13      2.21 o
   4   9   0      402.51      401.49      7.95 o
   5   9   0      158.09      166.17      3.84 o
   6   9   0       33.38       36.35      1.87 o
   7   9   0        9.63        7.84      1.00 o
   8   9   0        8.47        9.53      1.18 o
   9   9   0      165.37      154.64      3.24 o
  10   9   0        2.17        2.98      0.98 o
  11   9   0        1.17        1.18      1.01 o
   0  10   0       59.53       75.12      3.47 o
   1  10   0       40.43       45.02      2.15 o
   2  10   0      924.27      976.25     16.97 o
   3  10   0       20.06       20.38      1.85 o
   4  10   0      210.12      208.84      5.44 o
   5  10   0       27.36       27.81      2.07 o
   6  10   0       14.99       15.47      1.57 o
   7  10   0       61.95       62.09      2.88 o
   8  10   0       74.36       66.38      2.92 o
   9  10   0      151.81      151.60      3.62 o
  10  10   0      143.08      147.15      3.65 o
   1  11   0       68.67       68.48      2.41 o
   2  11   0      129.70      121.50      3.56 o
   3  11   0        1.71        3.89      1.24 o
   4  11   0      231.99      232.04      6.41 o
   5  11   0       38.25       43.57      2.29 o
   6  11   0        5.81        9.80      1.37 o
   7  11   0       56.33       51.67      2.44 o
   8  11   0      116.29      121.32      6.75 o
   9  11   0       11.74        8.35      2.78 o
   0  12   0        7.81       15.85      2.43 o
   1  12   0       40.49       38.76      2.04 o
   2  12   0       34.55       35.24      2.25 o
   3  12   0       10.88       17.01      1.67 o
   4  12   0       54.22       54.11      2.63 o
   5  12   0       76.68       70.23      2.79 o
   6  12   0        3.34        3.13      1.04 o
   7  12   0        0.00        0.35      0.67 o
   8  12   0       13.51        7.76      1.84 o
   1  13   0        0.84        1.51      1.21 o
   2  13   0        2.75        2.35      0.98 o
   3  13   0        2.51        0.95      0.93 o
   4  13   0       88.00       83.91      4.36 o
   5  13   0       52.41       46.80     10.49 o
   6  13   0        7.99        4.05      1.71 o
   7  13   0      187.55      209.20      7.52 o
   0  14   0      153.73      152.93      6.71 o
   1  14   0        2.41        1.46      1.13 o
   2  14   0       53.93       49.58      7.24 o
   3  14   0       12.01        7.73      1.72 o
   4  14   0       36.99       38.05      6.34 o
   5  14   0       11.80        1.09      3.10 o
 -13   0   1        0.02        1.25      1.84 o
 -11   0   1        8.45        4.80      1.34 o
  -9   0   1      145.96      142.91      3.44 o
  -7   0   1      144.92      133.69      2.04 o
  -5   0   1      748.98      703.78      6.26 o
  -3   0   1     3230.69     3134.46     35.96 o
  -1   0   1    16868.41    18142.79    342.08 o
   1   0   1        7.43       14.72      0.55 o
   3   0   1     8012.99     7385.26    104.80 o
   5   0   1     3533.84     3451.56     40.54 o
   7   0   1     2891.68     3133.28     45.20 o
   9   0   1     1646.74     1705.62     35.01 o
  11   0   1       45.59       48.19      2.33 o
  13   0   1        1.85        1.63      1.21 o
 -14   1   1        6.67        4.30      1.53 o
 -13   1   1       39.02       38.74      1.88 o
 -12   1   1       52.37       45.12      2.40 o
 -11   1   1       13.07        8.88      1.13 o
 -10   1   1       17.15       15.95      1.06 o
  -9   1   1      485.92      476.14      6.47 o
  -8   1   1      150.49      136.79      1.53 o
  -7   1   1      441.40      457.58      4.39 o
  -6   1   1        1.02        3.22      0.54 o
  -5   1   1     1637.57     1617.10     11.48 o
  -4   1   1     4409.05     4279.91     36.28 o
  -3   1   1    15996.82    15085.63    180.92 o
  -2   1   1     1726.34     1615.30     11.35 o
  -1   1   1     2741.29     2483.76     17.23 o
   0   1   1       65.56       76.07      0.51 o
   1   1   1     8826.32     8694.43     81.58 o
   2   1   1      312.11      289.90      2.74 o
   3   1   1       33.43       33.85      0.87 o
   4   1   1      262.58      257.42      2.46 o
   5   1   1      389.29      402.64      3.92 o
   6   1   1      212.95      257.82      1.98 o
   7   1   1     2822.56     2930.09     27.58 o
   8   1   1       13.06       14.68      0.70 o
   9   1   1        3.42        5.87      0.95 o
  10   1   1       62.94       59.38      2.11 o
  11   1   1       53.72       58.22      2.10 o
  12   1   1        7.77        7.39      0.94 o
  13   1   1        5.99        3.40      0.94 o
  14   1   1       26.41       38.32      5.14 o
 -14   2   1        8.08        4.15      1.53 o
 -13   2   1       50.64       64.37      3.09 o
 -12   2   1       58.27       58.02      3.14 o
 -11   2   1       18.10       29.02      2.40 o
 -10   2   1      288.97      304.18      4.73 o
  -9   2   1       73.86       70.68      1.71 o
  -8   2   1       88.36       84.73      1.23 o
  -7   2   1      335.60      395.20      3.46 o
  -6   2   1       41.78       42.36      1.17 o
  -5   2   1     9553.62     9665.82    117.53 o
  -4   2   1     1734.05     1628.19     11.98 o
  -3   2   1     6233.46     5800.61     55.78 o
  -2   2   1        0.00        3.30      0.49 o
  -1   2   1    18397.30    18929.92    256.99 o
   0   2   1    13772.17    14008.00    159.69 o
   1   2   1     1273.68     1149.89      7.78 o
   2   2   1     1018.71      987.68      6.72 o
   3   2   1      182.22      160.65      1.21 o
   4   2   1       45.47       43.01      0.80 o
   5   2   1        0.15        2.05      0.39 o
   6   2   1     1024.30     1047.63      8.02 o
   7   2   1      410.10      469.06      3.82 o
   8   2   1      250.36      237.75      2.48 o
   9   2   1      254.20      252.83      4.04 o
  10   2   1      322.35      328.85      5.46 o
  11   2   1       85.38       92.34      3.05 o
  12   2   1       64.95       54.31      2.14 o
  13   2   1        1.90        1.35      0.71 o
  14   2   1        1.82        1.00      1.41 o
 -14   3   1        3.80        2.20      1.28 o
 -13   3   1      226.12      226.94      6.82 o
 -12   3   1      371.75      378.77      8.50 o
 -11   3   1      158.94      170.61      4.78 o
 -10   3   1      145.42      145.20      3.64 o
  -9   3   1     1195.73     1141.22     16.35 o
  -8   3   1      167.26      135.53      1.91 o
  -7   3   1      357.03      351.29      2.91 o
  -6   3   1      329.52      309.89      2.50 o
  -5   3   1        0.90        3.25      0.37 o
  -4   3   1      486.38      458.47      4.14 o
  -3   3   1      687.14      640.73      4.08 o
  -2   3   1     2144.67     2158.72     20.36 o
  -1   3   1     3278.17     3051.90     25.05 o
   0   3   1     2878.82     2685.81     20.52 o
   1   3   1     5983.39     5579.06     53.93 o
   2   3   1     1999.64     1929.65     13.05 o
   3   3   1      474.25      452.37      3.49 o
   4   3   1      976.94      964.51      6.70 o
   5   3   1      199.63      192.01      1.69 o
   6   3   1     1172.79     1261.61      9.19 o
   7   3   1      131.34      138.87      1.60 o
   8   3   1       33.63       27.74      0.94 o
   9   3   1      283.43      284.71      4.92 o
  10   3   1       16.41       19.06      1.79 o
  11   3   1       59.72       46.91      2.45 o
  12   3   1        0.82        2.84      0.97 o
  13   3   1        0.65        0.62      0.84 o
  14   3   1       49.92       61.99      3.50 o
 -14   4   1        8.72        3.57      2.42 o
 -13   4   1      104.22       94.41      3.29 o
 -12   4   1       46.99       48.07      2.34 o
 -11   4   1        2.34        5.28      1.44 o
 -10   4   1      243.74      218.83      4.34 o
  -9   4   1     1454.16     1405.51     28.63 o
  -8   4   1      201.10      190.89      3.42 o
  -7   4   1        8.01        9.02      0.67 o
  -6   4   1        1.12        1.55      0.50 o
  -5   4   1       85.15       81.74      1.07 o
  -4   4   1      367.56      370.96      2.70 o
  -3   4   1      272.43      250.37      1.70 o
  -2   4   1       21.24       23.21      0.78 o
  -1   4   1       51.15       52.35      0.58 o
   0   4   1     2928.92     2727.67     20.71 o
   1   4   1     2926.00     2891.66     23.42 o
   2   4   1      286.11      280.44      2.07 o
   3   4   1       53.50       49.07      0.68 o
   4   4   1        1.85        5.56      0.39 o
   5   4   1      105.79      116.68      1.33 o
   6   4   1        9.75       11.86      0.60 o
   7   4   1       37.39       35.00      0.95 o
   8   4   1       11.92       12.33      0.93 o
   9   4   1       68.96       65.09      2.44 o
  10   4   1      228.71      213.96      4.87 o
  11   4   1      414.92      409.50      7.39 o
  12   4   1        3.63        7.30      1.15 o
  13   4   1        8.36        2.63      1.08 o
 -13   5   1        1.63        1.42      1.50 o
 -12   5   1        1.35        2.30      1.54 o
 -11   5   1       18.60       19.88      1.54 o
 -10   5   1       20.98       13.40      1.70 o
  -9   5   1        9.59       12.27      1.10 o
  -8   5   1      138.21      130.43      3.00 o
  -7   5   1       37.18       40.53      1.08 o
  -6   5   1        0.25        2.18      0.46 o
  -5   5   1      185.29      172.26      1.88 o
  -4   5   1      341.46      319.69      2.53 o
  -3   5   1      116.92      104.83      1.08 o
  -2   5   1        2.51        3.03      0.51 o
  -1   5   1      206.12      219.90      2.29 o
   0   5   1      249.92      247.60      2.42 o
   1   5   1        0.42        3.01      0.51 o
   2   5   1     2402.69     2394.65     21.61 o
   3   5   1       35.03       29.09      0.69 o
   4   5   1     2082.02     2152.97     19.92 o
   5   5   1      256.15      251.17      2.31 o
   6   5   1      145.29      149.29      1.80 o
   7   5   1      476.51      420.39      8.37 o
   8   5   1        2.61        4.05      1.22 o
   9   5   1      278.44      257.59      4.85 o
  10   5   1      408.90      392.83      7.17 o
  11   5   1      287.71      273.13      5.64 o
  12   5   1      116.96      112.51      3.85 o
  13   5   1      141.46      156.09      3.43 o
 -13   6   1        1.37        0.31      1.18 o
 -12   6   1        0.30        0.28      0.75 o
 -11   6   1       65.58       61.28      2.49 o
 -10   6   1      219.39      227.47      5.75 o
  -9   6   1     1322.11     1357.32     22.61 o
  -8   6   1      163.04      160.91      3.67 o
  -7   6   1      386.38      346.03      4.96 o
  -6   6   1      177.76      169.26      2.39 o
  -5   6   1      188.70      158.31      2.42 o
  -4   6   1      127.09      120.76      1.48 o
  -3   6   1      931.56      958.94      7.34 o
  -2   6   1      165.79      192.89      1.62 o
  -1   6   1     4342.17     4711.93     49.41 o
   0   6   1      748.24      748.19      5.52 o
   1   6   1        1.66        2.30      0.33 o
   2   6   1     2034.92     1995.06     18.05 o
   3   6   1     2518.48     2652.02     25.20 o
   4   6   1      467.54      454.04      3.70 o
   5   6   1       66.59       80.59      1.23 o
   6   6   1     1078.42     1055.29     11.42 o
   7   6   1       12.77       18.98      1.52 o
   8   6   1      152.94      152.46      3.85 o
   9   6   1      913.63      903.85     14.30 o
  10   6   1      273.26      289.49      6.06 o
  11   6   1        3.10        5.00      1.00 o
  12   6   1      121.10      135.12      4.45 o
  13   6   1       28.30       40.75      5.34 o
 -12   7   1        2.67        0.92      0.80 o
 -11   7   1       41.50       47.37      2.49 o
 -10   7   1       64.01       74.19      3.19 o
  -9   7   1        6.28        5.19      1.02 o
  -8   7   1      330.97      321.03      5.79 o
  -7   7   1       71.41       67.84      2.16 o
  -6   7   1       43.71       45.19      1.52 o
  -5   7   1        6.31       11.67      0.88 o
  -4   7   1       96.82      100.47      1.41 o
  -3   7   1        1.42       10.51      0.62 o
  -2   7   1     2600.22     2792.60     29.46 o
  -1   7   1      848.99      897.45      7.68 o
   0   7   1       61.34       71.55      1.20 o
   1   7   1        7.51        8.41      0.45 o
   2   7   1     1865.68     1965.97     18.10 o
   3   7   1       70.65       83.64      1.12 o
   4   7   1       11.10       11.59      0.58 o
   5   7   1       84.44       89.50      1.41 o
   6   7   1       79.88       84.79      1.95 o
   7   7   1      875.12      851.42     11.69 o
   8   7   1        9.74        9.51      1.19 o
   9   7   1        0.34        1.02      0.89 o
  10   7   1      457.97      428.05      8.76 o
  11   7   1       17.33       17.53      2.07 o
  12   7   1        5.85        1.58      1.04 o
 -12   8   1       79.43       84.88      4.23 o
 -11   8   1       22.11       18.50      1.44 o
 -10   8   1       23.50       28.57      2.04 o
  -9   8   1      388.81      408.69      7.33 o
  -8   8   1      355.39      350.56      5.36 o
  -7   8   1       24.06       24.69      1.44 o
  -6   8   1        9.26       10.83      0.96 o
  -5   8   1      126.32      123.26      2.74 o
  -4   8   1      377.94      356.82      5.51 o
  -3   8   1      268.85      253.11      3.50 o
  -2   8   1      768.73      770.27     10.72 o
  -1   8   1       79.94      101.48      1.45 o
   0   8   1      125.16      139.24      1.70 o
   1   8   1        6.77        3.44      0.50 o
   2   8   1      215.50      219.23      2.62 o
   3   8   1      392.41      367.11      6.94 o
   4   8   1      141.19      132.94      2.48 o
   5   8   1      541.73      495.00      7.11 o
   6   8   1      264.26      238.47      4.15 o
   7   8   1        4.89        5.30      0.87 o
   8   8   1      208.73      199.09      4.21 o
   9   8   1      276.42      274.35      5.43 o
  10   8   1        3.08        2.79      1.04 o
  11   8   1        3.90        5.11      1.16 o
  12   8   1        5.97        5.88      1.21 o
 -11   9   1        5.55        4.06      0.83 o
 -10   9   1       26.72       28.71      2.45 o
  -9   9   1      108.20      109.41      3.53 o
  -8   9   1       63.19       65.38      2.00 o
  -7   9   1      237.90      229.27      5.76 o
  -6   9   1       10.42       11.46      1.14 o
  -5   9   1        3.84        5.61      1.05 o
  -4   9   1     1074.28     1053.72     20.84 o
  -3   9   1      110.97      111.04      3.52 o
  -2   9   1       68.69       73.02      2.57 o
  -1   9   1      585.24      613.82     11.91 o
   0   9   1       14.47       11.20      1.00 o
   1   9   1       26.94       25.80      1.28 o
   2   9   1       11.48       14.34      1.26 o
   3   9   1       67.86       67.60      2.67 o
   4   9   1      290.92      309.46      6.34 o
   5   9   1        5.42        6.09      1.25 o
   6   9   1        1.09        1.31      1.11 o
   7   9   1        8.02        9.93      1.23 o
   8   9   1       91.31       98.73      2.91 o
   9   9   1      249.26      242.51      4.28 o
  10   9   1       17.66       17.17      1.12 o
  11   9   1        5.26        4.11      1.32 o
 -10  10   1        2.48        1.27      0.74 o
  -9  10   1       43.74       40.51      2.14 o
  -8  10   1       45.86       45.34      2.31 o
  -7  10   1       43.79       45.88      1.93 o
  -6  10   1       29.55       31.96      3.18 o
  -5  10   1       11.92       11.60      1.52 o
  -4  10   1      279.50      277.57      6.04 o
  -3  10   1      159.10      153.81      4.34 o
  -2  10   1        7.32        9.92      1.49 o
  -1  10   1       47.46       48.31      2.22 o
   0  10   1        0.24        1.41      1.01 o
   1  10   1       53.62       46.53      1.78 o
   2  10   1      367.49      375.46      6.76 o
   3  10   1       11.52       11.14      1.72 o
   4  10   1       22.10       19.04      1.90 o
   5  10   1       83.99       76.49      7.15 o
   6  10   1        1.62        2.10      1.07 o
   7  10   1       19.74       19.81      1.81 o
   8  10   1      192.05      198.14      4.51 o
   9  10   1       25.20       27.87      2.19 o
  10  10   1       16.35        9.63      0.89 o
  -9  11   1       28.33       28.47      2.00 o
  -8  11   1      176.10      174.96      4.19 o
  -7  11   1       42.84       42.26      5.55 o
  -6  11   1        0.13        1.41      1.07 o
  -5  11   1        0.80        1.60      1.00 o
  -4  11   1        5.29        9.38      1.51 o
  -3  11   1        2.08        4.94      1.30 o
  -2  11   1       45.43       53.63      2.23 o
  -1  11   1        0.13        1.06      0.87 o
   0  11   1        5.28        7.04      1.38 o
   1  11   1       73.26       73.87      4.87 o
   2  11   1      146.63      144.80      4.25 o
   3  11   1       51.50       49.50      2.73 o
   4  11   1       40.00       47.01      2.45 o
   5  11   1       51.96       43.79      2.28 o
   6  11   1        4.33        5.26      1.39 o
   7  11   1      194.53      186.09      7.58 o
   8  11   1       45.48       52.64      2.24 o
   9  11   1        0.51        0.66      0.62 o
  -8  12   1        1.16        0.80      1.39 o
  -7  12   1      195.27      197.11     12.03 o
  -6  12   1        0.94        0.60      0.79 o
  -5  12   1        1.66        1.22      1.01 o
  -4  12   1        4.09        4.68      1.42 o
  -3  12   1      148.35      131.53      3.87 o
  -2  12   1        1.05        2.18      1.09 o
  -1  12   1        7.62        9.88      1.43 o
   0  12   1       73.69       74.23      3.23 o
   1  12   1       10.39       13.72      1.83 o
   2  12   1       17.07       17.15      1.67 o
   3  12   1        1.52        2.94      1.21 o
   4  12   1       14.18       13.41      1.71 o
   5  12   1       19.33       24.61      2.24 o
   6  12   1       48.56       45.61      2.85 o
   7  12   1       15.69        9.40      2.72 o
   8  12   1      160.68      166.92      8.61 o
  -7  13   1       17.51       13.31      3.04 o
  -6  13   1        2.39        0.56      1.07 o
  -5  13   1       38.75       38.38      5.31 o
  -4  13   1      123.27      107.50      3.22 o
  -3  13   1        2.09        1.21      0.92 o
  -2  13   1       19.44       16.57      1.67 o
  -1  13   1        0.46        0.99      0.79 o
   0  13   1      419.57      449.52      9.44 o
   1  13   1      132.35      123.79      4.17 o
   2  13   1        0.62        1.03      0.95 o
   3  13   1       18.31       23.08      1.86 o
   4  13   1        0.01       -0.45      1.00 o
   5  13   1      133.71      127.43      4.72 o
   6  13   1      145.64      144.49      4.50 o
   7  13   1      208.53      243.65      8.75 o
  -5  14   1       61.11       63.87      7.05 o
  -4  14   1        0.03       -0.04      0.63 o
  -3  14   1       31.31       26.22      2.54 o
  -2  14   1        3.36        1.81      0.89 o
  -1  14   1       43.59       53.56      5.83 o
   0  14   1       21.77       23.89      3.01 o
   1  14   1        0.61        1.12      1.21 o
   2  14   1       22.19       17.83      4.01 o
   3  14   1        0.25        0.27      0.65 o
   4  14   1        2.22        2.61      0.95 o
   5  14   1       88.47       81.59      3.61 o
   0  15   1        2.19        1.99      1.34 o
 -14   0   2       13.83        8.77      2.53 o
 -12   0   2      117.22      112.25      4.72 o
 -10   0   2       24.93       20.99      1.70 o
  -8   0   2      337.22      364.54      5.32 o
  -6   0   2     7251.09     8011.10    126.39 o
  -4   0   2     4228.32     4369.29     54.09 o
  -2   0   2      996.45      943.15      9.75 o
   0   0   2      634.92      635.93      5.67 o
   2   0   2     1925.00     1846.99     21.95 o
   4   0   2     7954.37     7385.09    105.12 o
   6   0   2    10202.51    10501.63    187.97 o
   8   0   2        7.22        9.21      0.76 o
  10   0   2       58.13       55.40      2.74 o
  12   0   2       73.33       74.97      2.70 o
  14   0   2       24.90       33.14      2.63 o
 -14   1   2       34.96       46.10      2.58 o
 -13   1   2        0.28        0.99      1.21 o
 -12   1   2       76.68       72.28      3.98 o
 -11   1   2       83.13       68.45      2.14 o
 -10   1   2      284.80      269.08      4.52 o
  -9   1   2      966.47      911.32     12.03 o
  -8   1   2      185.97      194.65      2.00 o
  -7   1   2      823.94      898.04      7.49 o
  -6   1   2      179.35      195.89      1.46 o
  -5   1   2     1381.20     1351.11      9.17 o
  -4   1   2       83.98       82.59      0.93 o
  -3   1   2     7951.05     7366.78     74.56 o
  -2   1   2    26696.54    27700.15    416.20 o
  -1   1   2      568.78      544.07      2.85 o
   0   1   2      268.86      259.48      2.00 o
   1   1   2     6139.49     6012.75     53.06 o
   2   1   2     5599.09     5243.31     48.39 o
   3   1   2     1826.78     1673.63     17.18 o
   4   1   2       18.54       18.75      0.57 o
   5   1   2      134.02      133.01      1.70 o
   6   1   2     1405.57     1326.16     12.45 o
   7   1   2      482.36      477.91      4.05 o
   8   1   2      230.83      214.02      2.51 o
   9   1   2        3.64        2.50      0.78 o
  10   1   2      426.93      431.42      6.45 o
  11   1   2        3.70        2.73      1.00 o
  12   1   2       31.38       35.69      1.71 o
  13   1   2        6.67        5.86      1.38 o
  14   1   2        1.92        1.44      1.08 o
 -14   2   2        8.44        6.13      1.57 o
 -13   2   2       18.10       16.63      1.88 o
 -12   2   2       81.09       68.44      3.17 o
 -11   2   2       74.92       63.58      2.26 o
 -10   2   2      203.82      199.79      3.92 o
  -9   2   2       88.65       80.57      2.11 o
  -8   2   2       11.41       15.81      0.68 o
  -7   2   2      386.35      374.68      3.22 o
  -6   2   2     2102.79     2188.34     18.62 o
  -5   2   2        3.26        2.82      0.59 o
  -4   2   2      364.91      355.20      2.88 o
  -3   2   2     8346.39     8236.78     90.01 o
  -2   2   2       52.96       63.63      0.99 o
  -1   2   2     8242.10     7923.41     83.18 o
   0   2   2     3858.12     3566.17     28.46 o
   1   2   2     2323.96     2154.73     15.83 o
   2   2   2     2391.60     2266.28     16.50 o
   3   2   2      612.75      572.56      3.51 o
   4   2   2     3856.35     3701.02     32.52 o
   5   2   2      164.85      169.22      2.19 o
   6   2   2       15.62       10.34      0.44 o
   7   2   2     1012.51     1043.23      8.24 o
   8   2   2     2889.24     2869.84     34.65 o
   9   2   2       58.10       57.83      1.90 o
  10   2   2       38.88       33.74      1.54 o
  11   2   2       10.36       19.79      3.31 o
  12   2   2       14.48       18.69      1.76 o
  13   2   2        4.73        5.17      1.27 o
  14   2   2       74.97       88.56      3.32 o
 -14   3   2       23.05       28.20      3.77 o
 -13   3   2       12.30       11.91      2.57 o
 -12   3   2      194.61      217.09      5.90 o
 -11   3   2        0.77        3.03      0.95 o
 -10   3   2       40.31       37.18      1.70 o
  -9   3   2        0.01        1.67      0.63 o
  -8   3   2        8.83        8.76      0.61 o
  -7   3   2      239.73      228.17      2.41 o
  -6   3   2       21.97       27.49      0.58 o
  -5   3   2      889.47      946.65      6.88 o
  -4   3   2     4397.24     4284.87     40.87 o
  -3   3   2     1888.79     1759.54     13.74 o
  -2   3   2     2060.40     1920.88     14.61 o
  -1   3   2     4882.52     4546.82     40.51 o
   0   3   2      450.92      395.76      3.07 o
   1   3   2       82.68       83.44      1.41 o
   2   3   2     5670.22     5496.06     51.25 o
   3   3   2     1593.23     1522.26      9.94 o
   4   3   2       61.27       48.43      0.70 o
   5   3   2     2459.47     2573.14     21.01 o
   6   3   2        2.15        4.44      0.33 o
   7   3   2       99.74       89.26      1.02 o
   8   3   2       18.79       18.83      1.04 o
   9   3   2      554.06      517.34      8.86 o
  10   3   2      143.17      157.36      5.88 o
  11   3   2       33.29       36.82      2.03 o
  12   3   2       77.72       77.62      2.56 o
  13   3   2        1.90        0.90      0.71 o
  14   3   2       40.22       46.29      2.31 o
 -13   4   2       12.99        9.72      1.36 o
 -12   4   2       91.16       96.16      4.92 o
 -11   4   2       72.53       77.37      3.36 o
 -10   4   2      166.36      189.24      3.74 o
  -9   4   2       36.72       38.75      1.74 o
  -8   4   2        0.01        2.31      0.72 o
  -7   4   2       60.07       57.66      1.02 o
  -6   4   2       59.30       65.81      0.95 o
  -5   4   2       59.01       57.04      0.92 o
  -4   4   2      134.34      136.76      1.45 o
  -3   4   2       97.58       79.73      0.80 o
  -2   4   2     1195.04     1142.88      7.65 o
  -1   4   2     1923.85     1853.27     13.28 o
   0   4   2     5985.73     5945.78     55.70 o
   1   4   2      333.93      275.49      1.79 o
   2   4   2       17.38       26.93      0.46 o
   3   4   2      250.44      245.27      2.13 o
   4   4   2      844.54      785.58      5.34 o
   5   4   2        2.18        4.79      0.26 o
   6   4   2      961.99     1082.41      9.19 o
   7   4   2      192.56      187.75      2.46 o
   8   4   2      415.74      396.77      6.17 o
   9   4   2       35.50       42.48      2.16 o
  10   4   2      305.80      308.13      6.22 o
  11   4   2       50.81       46.86      2.35 o
  12   4   2        5.69        3.26      0.97 o
  13   4   2        7.75        5.01      1.17 o
 -13   5   2       23.69       30.97      3.75 o
 -12   5   2       40.74       43.29      3.19 o
 -11   5   2       35.47       40.46      2.30 o
 -10   5   2       85.39       83.89      2.48 o
  -9   5   2      306.10      287.20      6.22 o
  -8   5   2      636.49      617.60      8.65 o
  -7   5   2        0.17        1.09      0.52 o
  -6   5   2      757.44      736.08      6.52 o
  -5   5   2        3.94        3.23      0.44 o
  -4   5   2      187.00      212.96      2.21 o
  -3   5   2       29.51       34.59      0.81 o
  -2   5   2     1269.32     1387.33     10.59 o
  -1   5   2     5893.60     5832.31     61.26 o
   0   5   2     1008.54     1099.32      7.04 o
   1   5   2      154.35      147.76      1.15 o
   2   5   2      670.88      657.69      4.60 o
   3   5   2     3428.37     3580.45     34.17 o
   4   5   2      178.32      182.47      2.30 o
   5   5   2      810.36      800.38      6.63 o
   6   5   2       21.11       18.32      0.83 o
   7   5   2       93.18       86.08      1.94 o
   8   5   2       86.76       91.89      2.58 o
   9   5   2     1318.50     1268.25     20.98 o
  10   5   2       10.60       14.03      1.72 o
  11   5   2      338.91      352.18      9.55 o
  12   5   2       48.98       50.90      3.47 o
  13   5   2        0.39        0.58      0.72 o
 -13   6   2        4.66        5.20      1.62 o
 -12   6   2        6.00        3.81      1.14 o
 -11   6   2      185.80      197.73      5.69 o
 -10   6   2      100.06      102.06      2.81 o
  -9   6   2      659.59      634.93     11.25 o
  -8   6   2       20.37       23.64      1.31 o
  -7   6   2        0.07        1.37      0.74 o
  -6   6   2       28.35       27.86      1.11 o
  -5   6   2      174.48      196.01      2.43 o
  -4   6   2      120.71      143.39      2.39 o
  -3   6   2      385.13      429.56      3.45 o
  -2   6   2      846.48      864.63      7.56 o
  -1   6   2     1559.69     1769.46     14.60 o
   0   6   2       64.68       83.14      0.75 o
   1   6   2      509.41      467.28      3.16 o
   2   6   2      402.88      416.77      3.05 o
   3   6   2       51.50       46.31      0.76 o
   4   6   2       17.92       27.08      0.71 o
   5   6   2      406.51      391.21      3.65 o
   6   6   2      249.56      209.20      3.13 o
   7   6   2      938.75      899.75     13.73 o
   8   6   2      261.87      275.14      4.96 o
   9   6   2       33.53       39.84      2.09 o
  10   6   2      981.35      991.36     16.34 o
  11   6   2        1.18        1.60      0.96 o
  12   6   2        4.79        3.46      0.84 o
  13   6   2       52.72       66.50      2.60 o
 -12   7   2       30.62       34.47      2.88 o
 -11   7   2       55.81       58.80      2.63 o
 -10   7   2        1.91        2.16      1.05 o
  -9   7   2      636.55      616.68     15.73 o
  -8   7   2      104.94      109.97      2.70 o
  -7   7   2      688.08      679.65     10.42 o
  -6   7   2       25.64       25.86      1.20 o
  -5   7   2       12.55       14.88      0.85 o
  -4   7   2      194.05      209.05      2.49 o
  -3   7   2       69.21       64.96      1.01 o
  -2   7   2      613.93      639.29      5.96 o
  -1   7   2      798.10      862.90      8.07 o
   0   7   2        0.45        3.07      0.42 o
   1   7   2        0.39        3.35      0.44 o
   2   7   2        0.97        3.41      0.41 o
   3   7   2       46.26       35.38      0.62 o
   4   7   2       15.96       22.04      0.59 o
   5   7   2      204.44      196.11      2.36 o
   6   7   2      215.65      199.10      3.24 o
   7   7   2      622.23      594.47      8.90 o
   8   7   2      392.73      393.56      6.46 o
   9   7   2       26.90       23.57      1.67 o
  10   7   2       73.76       70.20      2.45 o
  11   7   2      259.21      237.64      4.79 o
  12   7   2        0.19        0.85      0.67 o
 -12   8   2        2.88        1.20      1.00 o
 -11   8   2       15.09       14.17      1.57 o
 -10   8   2      185.39      179.23      4.11 o
  -9   8   2        3.36        8.43      1.29 o
  -8   8   2      436.37      453.01      7.90 o
  -7   8   2       36.46       28.49      1.34 o
  -6   8   2       11.09       15.04      1.38 o
  -5   8   2       69.94       65.64      2.08 o
  -4   8   2      152.61      165.11      3.26 o
  -3   8   2       12.40       11.66      0.85 o
  -2   8   2     2225.40     2531.41     35.38 o
  -1   8   2       77.77       64.97      1.18 o
   0   8   2      366.29      400.90      4.04 o
   1   8   2      177.44      193.76      2.20 o
   2   8   2      194.99      196.70      3.60 o
   3   8   2       43.43       41.42      1.10 o
   4   8   2      286.60      294.96      4.14 o
   5   8   2      157.64      151.97      2.88 o
   6   8   2      178.48      176.56      3.46 o
   7   8   2      632.08      598.84      9.67 o
   8   8   2        0.80        2.20      0.92 o
   9   8   2        0.36        1.18      0.76 o
  10   8   2       21.98       24.85      1.85 o
  11   8   2        2.96        2.72      0.79 o
  12   8   2        0.06        0.28      0.73 o
 -11   9   2        7.09        3.47      0.72 o
 -10   9   2      112.79      112.18      3.54 o
  -9   9   2      100.17       99.37      2.85 o
  -8   9   2      264.57      263.34      5.11 o
  -7   9   2        2.31        2.42      0.84 o
  -6   9   2       21.53       21.10      1.40 o
  -5   9   2      230.04      252.99      5.09 o
  -4   9   2      207.36      199.69      3.92 o
  -3   9   2       46.86       53.31      2.03 o
  -2   9   2        6.75       10.73      1.07 o
  -1   9   2     1849.98     1844.65     27.23 o
   0   9   2      505.79      525.04      7.17 o
   1   9   2        5.40        7.34      1.00 o
   2   9   2      153.75      157.36      3.49 o
   3   9   2      211.33      216.40      4.85 o
   4   9   2      110.23      103.08      4.04 o
   5   9   2       57.30       60.39      2.21 o
   6   9   2      105.79      106.19      2.73 o
   7   9   2        1.68        2.63      1.11 o
   8   9   2        5.01        8.10      1.36 o
   9   9   2        4.61        3.89      0.93 o
  10   9   2      155.55      167.85      4.34 o
  11   9   2       19.15       20.25      1.77 o
 -10  10   2        3.38        2.29      0.88 o
  -9  10   2       36.98       46.20      2.14 o
  -8  10   2       30.43       30.85      1.85 o
  -7  10   2      114.86      112.73      2.79 o
  -6  10   2        0.33        1.45      0.80 o
  -5  10   2        0.43        0.94      0.81 o
  -4  10   2      270.28      252.51      6.53 o
  -3  10   2       75.22       73.04      2.82 o
  -2  10   2      330.16      319.90      5.95 o
  -1  10   2       37.04       29.34      1.78 o
   0  10   2        5.51        6.21      1.21 o
   1  10   2        4.82        4.57      0.94 o
   2  10   2       34.27       36.94      2.01 o
   3  10   2        0.75        3.76      1.34 o
   4  10   2       10.82       11.89      1.54 o
   5  10   2       29.23       32.55      2.08 o
   6  10   2       14.76       15.13      1.54 o
   7  10   2        7.44        6.74      1.55 o
   8  10   2       70.87       64.34      2.42 o
   9  10   2       17.22       22.89      2.10 o
  10  10   2        1.47        0.83      0.84 o
  -9  11   2        0.47        0.81      0.65 o
  -8  11   2       14.49       11.82      1.73 o
  -7  11   2      221.33      221.26     14.18 o
  -6  11   2       51.49       57.03      4.66 o
  -5  11   2       21.91       22.52      1.97 o
  -4  11   2      127.94      116.74      4.29 o
  -3  11   2      411.52      390.05      9.15 o
  -2  11   2       36.29       28.59      1.97 o
  -1  11   2        1.40        2.18      1.23 o
   0  11   2      121.77      120.92      3.30 o
   1  11   2      205.18      215.62      4.28 o
   2  11   2      123.95      130.56      3.60 o
   3  11   2      226.54      232.12      5.55 o
   4  11   2      132.17      137.53      4.05 o
   5  11   2        1.26        1.01      0.99 o
   6  11   2       22.92       27.55      2.69 o
   7  11   2        5.85        5.32      1.53 o
   8  11   2        0.03       -0.38      0.92 o
   9  11   2        1.42        2.00      0.79 o
  -8  12   2        3.17        0.97      1.10 o
  -7  12   2        2.65        0.78      1.04 o
  -6  12   2        0.33        0.67      0.79 o
  -5  12   2        7.25        5.40      1.13 o
  -4  12   2       20.33       19.51      1.80 o
  -3  12   2      215.44      191.67      5.12 o
  -2  12   2       90.84       81.45      2.89 o
  -1  12   2       11.53       12.63      1.54 o
   0  12   2       10.74       11.69      1.48 o
   1  12   2       31.98       35.64      2.20 o
   2  12   2       43.94       39.13      2.08 o
   3  12   2        0.76        1.77      1.40 o
   4  12   2        6.16        8.02      2.27 o
   5  12   2       91.94       78.14      4.61 o
   6  12   2       14.59       12.59      1.90 o
   7  12   2      289.67      320.49      8.41 o
   8  12   2        2.80        2.35      0.98 o
  -7  13   2       18.16       21.19      5.11 o
  -6  13   2        0.46        0.57      1.16 o
  -5  13   2        1.45        0.62      0.80 o
  -4  13   2        0.19        0.02      0.70 o
  -3  13   2        2.52        2.53      1.03 o
  -2  13   2       27.91       28.77      1.91 o
  -1  13   2       74.99       81.33      3.00 o
   0  13   2      150.62      162.46      5.71 o
   1  13   2       23.43       28.29      2.14 o
   2  13   2        5.72        5.30      1.77 o
   3  13   2       18.99       15.79      1.52 o
   4  13   2       10.72       11.01      1.42 o
   5  13   2       77.89       74.46      8.65 o
   6  13   2      124.45      126.10      4.53 o
   7  13   2       54.85       57.87      6.29 o
  -5  14   2        9.72        3.45      1.44 o
  -4  14   2       40.79       34.15      3.89 o
  -3  14   2       96.07       89.80      5.17 o
  -2  14   2        0.84        1.43      0.99 o
  -1  14   2       16.54       20.39      2.30 o
   0  14   2        9.39        9.42      1.47 o
   1  14   2      142.38      154.49      5.51 o
   2  14   2       86.65       96.40      8.27 o
   3  14   2       11.23        7.71      2.28 o
   4  14   2        0.73        1.54      1.24 o
   5  14   2       19.46       21.08      4.57 o
 -13   0   3       53.78       42.97      3.23 o
 -11   0   3        7.41        2.07      1.23 o
  -9   0   3       82.99       80.77      2.66 o
  -7   0   3       18.42       20.48      1.42 o
  -5   0   3     3175.77     3556.27     44.92 o
  -3   0   3     4385.44     4150.21     50.52 o
  -1   0   3     9049.81     8352.25    122.13 o
   1   0   3      322.77      232.79      2.94 o
   3   0   3     8764.51     8304.62    125.61 o
   5   0   3     6502.47     6547.06    100.66 o
   7   0   3     1792.29     1878.70     23.95 o
   9   0   3       10.73       11.93      1.61 o
  11   0   3       76.13       75.66      3.71 o
  13   0   3      159.24      174.75      4.61 o
 -14   1   3        1.55       -0.91      1.03 o
 -13   1   3       48.89       56.72      2.16 o
 -12   1   3       93.23      105.76      2.72 o
 -11   1   3      161.87      130.23      2.96 o
 -10   1   3        3.87        5.17      1.01 o
  -9   1   3       97.50       94.36      2.12 o
  -8   1   3       92.29       86.15      1.31 o
  -7   1   3      179.65      173.63      2.50 o
  -6   1   3      226.47      278.62      1.97 o
  -5   1   3      161.98      152.51      1.33 o
  -4   1   3     3195.47     3119.20     25.85 o
  -3   1   3    10911.20    10548.68    118.71 o
  -2   1   3    14031.51    13719.19    163.30 o
  -1   1   3     1067.26     1024.92      6.66 o
   0   1   3       34.06       33.44      0.71 o
   1   1   3     2123.50     2051.24     15.08 o
   2   1   3    17089.82    16874.70    205.63 o
   3   1   3      993.28      901.32      7.59 o
   4   1   3       30.20       28.12      0.87 o
   5   1   3     1447.19     1422.98     11.56 o
   6   1   3     1692.55     1798.80     14.78 o
   7   1   3       74.45       84.79      1.21 o
   8   1   3      363.64      320.36      3.33 o
   9   1   3       19.85       19.98      1.23 o
  10   1   3        9.33        9.41      1.05 o
  11   1   3        9.14        8.37      1.27 o
  12   1   3      158.22      163.13      3.80 o
  13   1   3       10.19       11.21      1.19 o
  14   1   3        0.84        0.41      0.73 o
 -14   2   3        0.45        0.20      0.72 o
 -13   2   3       24.85       22.72      1.63 o
 -12   2   3       50.09       46.86      2.09 o
 -11   2   3      490.35      450.42      7.15 o
 -10   2   3      130.70      129.18      3.26 o
  -9   2   3       12.34       14.06      1.34 o
  -8   2   3      181.85      192.62      2.17 o
  -7   2   3       21.69       32.40      0.59 o
  -6   2   3      915.29      940.52      7.13 o
  -5   2   3      496.21      443.55      4.03 o
  -4   2   3     3166.08     3138.59     26.39 o
  -3   2   3    10536.48    10127.53    119.98 o
  -2   2   3        0.02        4.23      0.38 o
  -1   2   3    12024.84    12078.00    140.94 o
   0   2   3    22868.45    23980.20    343.32 o
   1   2   3    43655.89    52212.89    869.37 o
   2   2   3       22.62       24.09      0.55 o
   3   2   3      468.67      447.72      2.50 o
   4   2   3       35.35       34.52      0.64 o
   5   2   3      626.39      710.52      5.50 o
   6   2   3     1131.32     1165.34      9.73 o
   7   2   3      318.51      321.02      2.98 o
   8   2   3        7.90        7.23      0.73 o
   9   2   3      542.98      506.35      6.91 o
  10   2   3        0.02        0.74      0.76 o
  11   2   3       15.59       12.74      1.51 o
  12   2   3       65.22       58.81      2.40 o
  13   2   3        0.12        0.14      0.68 o
  14   2   3        2.90        1.24      0.76 o
 -14   3   3       29.13       34.08      3.12 o
 -13   3   3        3.65        2.10      1.22 o
 -12   3   3       10.51        9.82      1.41 o
 -11   3   3       16.47       18.92      1.54 o
 -10   3   3      651.54      604.55     10.09 o
  -9   3   3        9.19       10.75      1.20 o
  -8   3   3      536.35      536.07      5.54 o
  -7   3   3      178.15      189.85      1.81 o
  -6   3   3     1790.77     1790.85     16.49 o
  -5   3   3       99.31      114.22      1.28 o
  -4   3   3       62.24       64.88      0.87 o
  -3   3   3      635.66      638.32      4.81 o
  -2   3   3    20772.08    21177.28    310.59 o
  -1   3   3     7222.35     7070.49     72.01 o
   0   3   3    23757.80    23969.16    328.12 o
   1   3   3     3184.28     3029.20     24.08 o
   2   3   3     4222.77     4193.25     37.67 o
   3   3   3      889.74      822.24      4.99 o
   4   3   3       38.67       48.77      0.70 o
   5   3   3     1213.92     1255.09     10.20 o
   6   3   3      607.54      646.59      4.66 o
   7   3   3       86.45       96.82      1.20 o
   8   3   3      115.34      105.61      2.42 o
   9   3   3       20.89       23.06      2.21 o
  10   3   3      459.94      432.66      8.51 o
  11   3   3       88.33       82.22      2.75 o
  12   3   3       38.83       44.92      2.34 o
  13   3   3       42.76       42.59      1.80 o
  14   3   3        0.00        0.61      0.80 o
 -13   4   3       37.88       35.65      2.89 o
 -12   4   3       68.36       76.36      3.24 o
 -11   4   3       61.02       61.91      2.66 o
 -10   4   3       24.66       26.74      2.00 o
  -9   4   3        0.03        1.99      0.91 o
  -8   4   3      128.22      124.82      2.45 o
  -7   4   3       24.15       28.24      0.72 o
  -6   4   3      356.97      360.39      3.03 o
  -5   4   3     3139.34     3240.29     31.16 o
  -4   4   3      448.36      485.76      4.25 o
  -3   4   3       22.29       20.38      0.59 o
  -2   4   3        0.69        2.55      0.40 o
  -1   4   3     5940.34     5759.21     54.60 o
   0   4   3     1762.01     1673.75     11.17 o
   1   4   3      372.31      356.22      2.13 o
   2   4   3      157.49      153.20      1.06 o
   3   4   3      322.31      331.73      2.64 o
   4   4   3       23.43       23.97      0.67 o
   5   4   3      603.66      617.05      4.43 o
   6   4   3     1406.33     1353.82     11.94 o
   7   4   3       23.90       17.83      0.92 o
   8   4   3      213.69      195.64      4.62 o
   9   4   3      572.32      541.45      9.79 o
  10   4   3       27.73       19.91      1.96 o
  11   4   3       51.29       50.72      2.44 o
  12   4   3      130.78      122.44      3.12 o
  13   4   3       22.95       35.46      1.68 o
 -13   5   3       10.84       11.12      1.88 o
 -12   5   3       14.15       14.90      2.88 o
 -11   5   3      166.84      177.50      4.45 o
 -10   5   3      335.57      327.76      5.85 o
  -9   5   3       41.10       36.82      2.04 o
  -8   5   3      163.44      156.77      3.58 o
  -7   5   3        0.20        1.12      0.51 o
  -6   5   3      190.26      228.37      2.40 o
  -5   5   3      159.48      166.04      1.78 o
  -4   5   3     1051.79     1128.91      9.95 o
  -3   5   3     1462.69     1582.55     11.77 o
  -2   5   3     2197.64     2379.96     21.25 o
  -1   5   3       57.95       46.86      0.55 o
   0   5   3      730.48      817.62      5.11 o
   1   5   3        3.82        5.57      0.47 o
   2   5   3       17.78       22.82      0.53 o
   3   5   3      368.83      365.49      2.98 o
   4   5   3      820.63      856.95      7.11 o
   5   5   3     1295.37     1274.59     11.23 o
   6   5   3      858.24      848.90      7.38 o
   7   5   3      232.66      226.91      3.44 o
   8   5   3       82.31       83.87      2.79 o
   9   5   3      763.29      709.96     12.45 o
  10   5   3      428.82      451.17      8.02 o
  11   5   3        9.51       10.41      1.33 o
  12   5   3       17.86       20.73      1.42 o
  13   5   3        5.65        4.27      0.91 o
 -13   6   3       14.39       18.99      1.98 o
 -12   6   3        4.92        4.89      1.80 o
 -11   6   3       19.84       20.53      1.79 o
 -10   6   3        0.51        2.15      0.91 o
  -9   6   3      132.60      133.65      3.23 o
  -8   6   3      153.10      152.34      3.26 o
  -7   6   3      303.38      299.53      4.53 o
  -6   6   3      570.30      535.61      6.93 o
  -5   6   3      950.84      963.61      9.62 o
  -4   6   3      164.25      171.40      3.09 o
  -3   6   3     1111.25     1112.24      9.55 o
  -2   6   3      331.98      379.33      2.88 o
  -1   6   3     1837.63     1891.24     15.50 o
   0   6   3      383.69      382.63      2.79 o
   1   6   3     1431.50     1360.24     10.46 o
   2   6   3       42.25       50.79      0.72 o
   3   6   3      410.10      421.59      3.61 o
   4   6   3      147.97      136.95      1.42 o
   5   6   3      962.93     1009.95      9.14 o
   6   6   3      586.85      556.54      8.66 o
   7   6   3       16.06       15.45      1.57 o
   8   6   3       19.18       23.53      1.67 o
   9   6   3        0.19        1.45      1.07 o
  10   6   3        1.84        2.64      1.09 o
  11   6   3      100.65       93.76      2.92 o
  12   6   3       83.31       89.56      2.43 o
  13   6   3       16.87       18.02      2.03 o
 -12   7   3       71.80       74.43      3.20 o
 -11   7   3        2.07        1.35      0.76 o
 -10   7   3      146.54      144.73      3.59 o
  -9   7   3       13.43       17.04      1.47 o
  -8   7   3       27.67       23.67      2.06 o
  -7   7   3       15.59       20.47      1.55 o
  -6   7   3       69.85       65.74      1.89 o
  -5   7   3        0.11        2.03      0.58 o
  -4   7   3      296.53      305.89      3.71 o
  -3   7   3        3.14        5.60      0.64 o
  -2   7   3      186.68      199.15      2.39 o
  -1   7   3      489.68      527.53      4.57 o
   0   7   3      531.44      525.30      4.45 o
   1   7   3     1023.73     1018.93      8.83 o
   2   7   3      535.10      545.32      4.69 o
   3   7   3      574.20      576.84      4.69 o
   4   7   3     1349.15     1308.47     13.71 o
   5   7   3       37.05       42.00      1.21 o
   6   7   3      137.26      125.43      2.68 o
   7   7   3      644.04      635.89      9.99 o
   8   7   3     1106.31     1054.65     16.38 o
   9   7   3        1.18        2.03      1.01 o
  10   7   3       95.10      102.81      2.84 o
  11   7   3      112.00      110.82      2.95 o
  12   7   3        2.05        3.82      0.72 o
 -12   8   3        0.19       -0.23      0.97 o
 -11   8   3        0.01        0.06      0.57 o
 -10   8   3        1.00        1.26      0.97 o
  -9   8   3      468.07      473.45      8.57 o
  -8   8   3      821.68      841.27     13.94 o
  -7   8   3       50.87       51.00      1.91 o
  -6   8   3      183.07      169.82      2.99 o
  -5   8   3       69.39       67.55      2.24 o
  -4   8   3      269.77      271.58      6.51 o
  -3   8   3      174.75      185.35      3.06 o
  -2   8   3      116.06      112.38      1.98 o
  -1   8   3      862.19      849.00     16.48 o
   0   8   3       92.28      105.42      1.48 o
   1   8   3       48.03       48.91      1.09 o
   2   8   3      107.37      103.53      1.57 o
   3   8   3       73.97       70.26      1.47 o
   4   8   3      381.00      360.79      5.33 o
   5   8   3       53.57       60.32      1.64 o
   6   8   3      253.62      241.80      4.77 o
   7   8   3       86.30       76.53      2.86 o
   8   8   3        0.47        1.61      0.85 o
   9   8   3        3.39        2.96      1.25 o
  10   8   3       48.90       49.76      2.24 o
  11   8   3        1.85        1.83      0.90 o
  12   8   3       83.30      100.02      4.15 o
 -11   9   3       15.23       16.64      1.17 o
 -10   9   3      389.44      386.99      5.97 o
  -9   9   3       35.07       31.47      1.48 o
  -8   9   3       73.31       71.28      2.59 o
  -7   9   3      148.07      149.65      4.35 o
  -6   9   3       70.99       61.26      2.19 o
  -5   9   3       27.09       24.13      1.89 o
  -4   9   3      420.92      415.87      6.62 o
  -3   9   3       71.25       65.79      2.22 o
  -2   9   3      107.24      109.26      2.50 o
  -1   9   3      112.13      122.70      2.80 o
   0   9   3      551.04      557.66      8.28 o
   1   9   3       83.50       89.82      2.45 o
   2   9   3       18.62       25.21      1.92 o
   3   9   3       13.28       12.42      1.08 o
   4   9   3      154.09      152.26      4.16 o
   5   9   3      427.66      441.41      8.84 o
   6   9   3      100.07       97.78      3.17 o
   7   9   3      118.07      112.04      4.37 o
   8   9   3      285.44      299.98      5.81 o
   9   9   3       11.59       11.28      1.50 o
  10   9   3       55.52       58.54      2.38 o
  11   9   3       20.83       22.29      1.69 o
 -10  10   3        8.39        5.83      1.13 o
  -9  10   3       15.42       17.46      1.39 o
  -8  10   3       54.85       50.23      2.15 o
  -7  10   3      206.44      221.34      6.61 o
  -6  10   3        7.61       12.99      1.34 o
  -5  10   3        0.85        1.51      0.84 o
  -4  10   3        0.72        2.38      1.11 o
  -3  10   3       24.68       30.84      2.08 o
  -2  10   3      118.24      127.70      2.94 o
  -1  10   3      115.07      117.94      3.41 o
   0  10   3       93.41       92.73      2.73 o
   1  10   3      176.42      175.72      3.47 o
   2  10   3      461.28      421.65      7.04 o
   3  10   3        7.45        6.50      1.46 o
   4  10   3      393.19      376.58      7.86 o
   5  10   3      247.29      242.31      6.45 o
   6  10   3      168.47      168.92      6.28 o
   7  10   3       37.83       34.21      2.16 o
   8  10   3        0.77        0.98      0.93 o
   9  10   3        3.33        2.16      1.05 o
  10  10   3        0.49        0.92      0.75 o
  -9  11   3       35.08       35.34      1.60 o
  -8  11   3      136.92      132.29      4.24 o
  -7  11   3       63.64       55.73      3.44 o
  -6  11   3       77.55       77.55      3.45 o
  -5  11   3      122.35       98.81      3.95 o
  -4  11   3      160.09      144.22      5.14 o
  -3  11   3      164.60      153.98      4.06 o
  -2  11   3       68.53       64.13      3.00 o
  -1  11   3      262.59      252.66      5.24 o
   0  11   3        0.77        1.88      0.97 o
   1  11   3        6.38        6.51      1.16 o
   2  11   3      228.86      228.79      6.99 o
   3  11   3       45.36       47.63      2.40 o
   4  11   3        6.83        9.35      2.11 o
   5  11   3       80.59       96.02      3.98 o
   6  11   3       16.50       17.49      2.25 o
   7  11   3       34.08       36.15      2.73 o
   8  11   3        9.70        5.84      1.41 o
   9  11   3       49.76       55.70      3.05 o
  -8  12   3       15.82       17.23      2.63 o
  -7  12   3        0.01       -0.11      0.85 o
  -6  12   3       31.26       25.63      2.32 o
  -5  12   3       25.66       24.10      2.00 o
  -4  12   3        0.55       -0.54      1.22 o
  -3  12   3      242.65      215.14      9.74 o
  -2  12   3      598.88      576.30     12.18 o
  -1  12   3        0.48        0.73      0.85 o
   0  12   3        7.29        9.26      1.43 o
   1  12   3       17.25       18.28      2.06 o
   2  12   3      156.04      162.92      4.61 o
   3  12   3      234.25      225.22      5.21 o
   4  12   3       13.74       10.99      1.41 o
   5  12   3       45.79       51.89      3.27 o
   6  12   3      277.60      260.82     15.63 o
   7  12   3       57.56       51.97      3.08 o
   8  12   3       17.51       13.29      2.57 o
  -7  13   3       14.64       18.00      4.00 o
  -6  13   3        4.59        0.79      1.15 o
  -5  13   3        0.49        0.30      0.64 o
  -4  13   3        6.68        3.95      1.05 o
  -3  13   3       19.00       17.99      1.82 o
  -2  13   3       17.78       20.54      1.70 o
  -1  13   3        1.25        0.98      0.89 o
   0  13   3        0.11        0.60      0.74 o
   1  13   3      170.42      182.99      5.75 o
   2  13   3      232.67      239.18      6.54 o
   3  13   3       34.16       36.09      2.12 o
   4  13   3        0.20        0.36      0.98 o
   5  13   3      189.41      195.45      7.21 o
   6  13   3        0.17        0.33      1.23 o
   7  13   3      223.44      240.10      6.18 o
  -5  14   3        0.97       -0.04      1.17 o
  -4  14   3        0.40        0.76      1.01 o
  -3  14   3        0.00        0.91      0.89 o
  -2  14   3       25.06       26.12      2.45 o
  -1  14   3        0.16        0.65      0.71 o
   0  14   3       10.04        5.07      1.33 o
   1  14   3      115.93      119.72     10.87 o
   2  14   3       22.94       22.96      4.11 o
   3  14   3       13.35        8.69      3.47 o
   4  14   3        0.32        0.68      1.58 o
 -14   0   4      126.52      150.09      5.29 o
 -12   0   4       71.40       52.09      3.11 o
 -10   0   4        2.01        2.49      1.17 o
  -8   0   4      475.47      469.33      7.94 o
  -6   0   4      900.94      875.30      8.46 o
  -4   0   4     2548.72     2443.95     27.26 o
  -2   0   4      527.75      500.53      4.55 o
   0   0   4      592.22      565.49      6.84 o
   2   0   4       17.99       18.76      1.20 o
   4   0   4     1016.10      974.34      9.99 o
   6   0   4       49.04       29.63      1.37 o
   8   0   4     3511.71     3285.68     61.81 o
  10   0   4        2.10        2.61      1.30 o
  12   0   4       14.31       10.37      1.62 o
  14   0   4        3.39        0.38      0.97 o
 -14   1   4       30.85       31.11      2.08 o
 -13   1   4       22.85       17.72      1.27 o
 -12   1   4        5.48        5.03      0.99 o
 -11   1   4      104.59      107.91      2.87 o
 -10   1   4       22.60       24.71      1.57 o
  -9   1   4      353.47      333.50      6.44 o
  -8   1   4       64.64       67.74      1.29 o
  -7   1   4       77.01      105.61      1.33 o
  -6   1   4       49.44       41.89      0.63 o
  -5   1   4     1466.51     1577.58     11.72 o
  -4   1   4      397.96      405.09      2.70 o
  -3   1   4    17111.47    17006.09    222.47 o
  -2   1   4     5443.52     5142.92     46.61 o
  -1   1   4    11375.28    11056.47    124.71 o
   0   1   4        1.88        9.56      0.64 o
   1   1   4    24249.14    25120.05    350.74 o
   2   1   4       20.41       16.48      0.58 o
   3   1   4        3.46        9.47      0.34 o
   4   1   4      622.58      601.91      4.57 o
   5   1   4      140.04      160.28      1.43 o
   6   1   4      145.41      165.38      1.63 o
   7   1   4      340.91      362.96      3.48 o
   8   1   4      295.10      299.69      3.85 o
   9   1   4      703.55      673.64      8.93 o
  10   1   4        4.48        5.57      0.96 o
  11   1   4       24.92       29.41      1.53 o
  12   1   4       16.99       17.58      1.36 o
  13   1   4        5.19        2.90      0.88 o
  14   1   4        3.60        2.06      1.25 o
 -14   2   4       10.22        7.49      1.96 o
 -13   2   4       12.05        7.85      1.10 o
 -12   2   4        0.26        0.75      0.72 o
 -11   2   4      274.55      280.21      4.81 o
 -10   2   4      223.65      193.97      3.97 o
  -9   2   4      234.91      243.16      4.39 o
  -8   2   4       88.98       97.51      1.98 o
  -7   2   4      988.53     1018.62      7.86 o
  -6   2   4     1940.85     2097.60     17.44 o
  -5   2   4     1098.72     1049.88      8.40 o
  -4   2   4      456.22      434.45      3.06 o
  -3   2   4     1766.30     1807.69     13.70 o
  -2   2   4      237.37      216.45      1.42 o
  -1   2   4     1934.64     1811.10     12.76 o
   0   2   4    19028.64    19353.88    253.54 o
   1   2   4     5557.11     5166.43     46.02 o
   2   2   4       82.28       89.62      0.69 o
   3   2   4     1385.87     1354.47     10.05 o
   4   2   4      269.60      282.96      1.94 o
   5   2   4      669.64      677.14      4.74 o
   6   2   4      174.50      171.61      1.56 o
   7   2   4      423.43      428.10      3.85 o
   8   2   4      197.08      201.68      2.55 o
   9   2   4      133.89      124.76      3.13 o
  10   2   4      243.62      228.63      4.72 o
  11   2   4       62.83       66.93      2.39 o
  12   2   4       16.98       16.43      1.60 o
  13   2   4      126.30      125.69      3.29 o
  14   2   4        0.68        1.59      0.97 o
 -14   3   4        2.95        2.97      1.51 o
 -13   3   4       40.64       47.31      2.78 o
 -12   3   4        0.01        0.47      0.65 o
 -11   3   4      215.17      195.30      3.89 o
 -10   3   4       39.52       41.84      1.85 o
  -9   3   4      883.57      886.04     14.08 o
  -8   3   4      702.98      723.50      8.36 o
  -7   3   4      599.84      589.84      5.20 o
  -6   3   4     1563.33     1556.87     14.94 o
  -5   3   4      436.19      420.37      3.12 o
  -4   3   4     2467.12     2518.90     21.52 o
  -3   3   4      740.86      685.08      4.82 o
  -2   3   4     6527.39     6306.03     65.41 o
  -1   3   4    18682.05    19271.61    261.19 o
   0   3   4      640.31      624.99      3.73 o
   1   3   4     8611.60     8512.46     87.42 o
   2   3   4     3185.82     3186.15     24.52 o
   3   3   4     2087.85     2115.01     14.91 o
   4   3   4       63.57       82.47      0.84 o
   5   3   4      236.70      265.63      2.44 o
   6   3   4     1681.21     1849.24     15.55 o
   7   3   4      103.50       77.97      1.30 o
   8   3   4      110.98      116.30      3.98 o
   9   3   4      506.24      463.52      8.94 o
  10   3   4       43.56       40.66      2.21 o
  11   3   4       18.89       18.58      1.61 o
  12   3   4        0.63        0.83      0.82 o
  13   3   4        9.51       10.83      1.37 o
 -13   4   4       14.19        8.50      1.59 o
 -12   4   4        2.53        1.25      0.96 o
 -11   4   4       48.23       46.77      2.67 o
 -10   4   4      116.64      122.79      3.97 o
  -9   4   4      346.25      337.09      6.18 o
  -8   4   4       15.58       11.37      1.19 o
  -7   4   4       18.18       18.84      0.68 o
  -6   4   4     2210.57     2304.84     23.40 o
  -5   4   4     1064.06      952.68      7.89 o
  -4   4   4     2725.54     2885.55     27.54 o
  -3   4   4     4828.28     5068.27     54.43 o
  -2   4   4     2982.90     3006.59     26.41 o
  -1   4   4     1871.28     1846.07     13.27 o
   0   4   4     1014.23      981.94      6.35 o
   1   4   4     3155.93     3061.23     24.98 o
   2   4   4     1251.36     1221.01      8.31 o
   3   4   4      776.45      744.24      5.31 o
   4   4   4      895.29     1039.09      7.72 o
   5   4   4      202.97      205.45      1.69 o
   6   4   4       42.70       49.33      0.99 o
   7   4   4      130.85      110.92      2.08 o
   8   4   4      155.34      159.05      4.40 o
   9   4   4        6.37        5.70      1.34 o
  10   4   4      176.95      159.00      4.58 o
  11   4   4      295.83      284.87      5.95 o
  12   4   4       16.60       17.65      1.38 o
  13   4   4        4.06        3.25      1.04 o
 -13   5   4       24.10       29.36      2.37 o
 -12   5   4      177.03      170.34      4.04 o
 -11   5   4      273.70      282.18      6.53 o
 -10   5   4       53.91       59.95      2.90 o
  -9   5   4       23.24       24.78      1.79 o
  -8   5   4        5.03        4.92      0.94 o
  -7   5   4       46.57       44.85      1.80 o
  -6   5   4      231.64      238.28      2.59 o
  -5   5   4      581.56      564.17      6.30 o
  -4   5   4      398.55      438.12      3.79 o
  -3   5   4      164.07      192.12      1.56 o
  -2   5   4      286.19      294.29      2.33 o
  -1   5   4      743.29      708.08      4.83 o
   0   5   4      205.27      194.97      1.51 o
   1   5   4     3970.06     3998.42     35.50 o
   2   5   4      484.80      469.44      3.30 o
   3   5   4       73.54       56.41      0.77 o
   4   5   4       23.52       24.97      0.56 o
   5   5   4     2074.63     2203.17     21.10 o
   6   5   4      109.79      126.29      1.92 o
   7   5   4       96.84      111.73      2.36 o
   8   5   4        0.90        1.50      1.00 o
   9   5   4       39.06       37.09      2.26 o
  10   5   4       99.41       94.23      3.00 o
  11   5   4        0.47        1.08      0.91 o
  12   5   4       45.26       40.88      1.83 o
  13   5   4        0.13        0.34      0.66 o
 -13   6   4       19.68       19.94      2.02 o
 -12   6   4       29.52       28.01      2.41 o
 -11   6   4       25.16       22.24      1.61 o
 -10   6   4       47.77       51.37      2.12 o
  -9   6   4      134.91      125.05      3.45 o
  -8   6   4       64.74       75.72      2.56 o
  -7   6   4       95.23       94.11      2.38 o
  -6   6   4        4.40        6.73      0.95 o
  -5   6   4      357.88      410.58      4.43 o
  -4   6   4      187.17      232.42      3.80 o
  -3   6   4       23.73       25.47      0.61 o
  -2   6   4       10.08       13.53      0.57 o
  -1   6   4      707.07      710.29      5.41 o
   0   6   4     1920.27     1932.48     16.63 o
   1   6   4      672.26      618.70      4.49 o
   2   6   4       86.48       81.24      0.86 o
   3   6   4      967.35     1006.83      8.19 o
   4   6   4     2181.25     2328.00     22.15 o
   5   6   4       38.06       25.66      0.79 o
   6   6   4      828.52      792.23     10.91 o
   7   6   4      516.92      491.34      7.44 o
   8   6   4      100.80      101.02      3.21 o
   9   6   4       15.45       13.94      1.49 o
  10   6   4      143.88      139.84      3.66 o
  11   6   4      186.23      198.60      4.25 o
  12   6   4        1.22        0.92      0.72 o
  13   6   4       24.62       25.12      3.37 o
 -12   7   4        6.45        4.55      1.33 o
 -11   7   4        6.46        5.01      1.12 o
 -10   7   4       31.67       29.52      1.98 o
  -9   7   4       71.22       75.72      2.47 o
  -8   7   4      119.33      117.72      2.80 o
  -7   7   4      513.00      523.37     10.50 o
  -6   7   4       68.03       71.69      2.11 o
  -5   7   4       56.66       43.20      1.31 o
  -4   7   4       43.28       45.43      1.48 o
  -3   7   4      117.96      107.57      1.53 o
  -2   7   4       35.85       39.94      1.06 o
  -1   7   4      970.31     1073.17      9.53 o
   0   7   4      543.02      538.06      4.38 o
   1   7   4      661.99      665.96      6.56 o
   2   7   4      873.17      815.23      6.79 o
   3   7   4     1780.18     1790.07     17.05 o
   4   7   4      279.45      261.85      2.79 o
   5   7   4        8.00        9.27      0.76 o
   6   7   4        4.01        9.59      1.26 o
   7   7   4       60.31       55.25      2.04 o
   8   7   4      346.44      327.55      6.19 o
   9   7   4       25.45       21.63      1.82 o
  10   7   4      138.50      141.11      3.61 o
  11   7   4       71.40       74.15      2.55 o
  12   7   4        4.06        9.09      0.92 o
 -12   8   4       19.07       21.27      2.09 o
 -11   8   4       19.83       14.15      1.42 o
 -10   8   4        3.92        3.90      0.92 o
  -9   8   4        5.47        5.21      0.99 o
  -8   8   4      851.16      826.10     12.72 o
  -7   8   4        1.99        1.86      0.92 o
  -6   8   4       83.46       89.34      2.48 o
  -5   8   4       42.79       47.40      1.74 o
  -4   8   4      361.07      347.73      5.74 o
  -3   8   4       12.19       14.26      1.32 o
  -2   8   4      581.13      608.31      7.47 o
  -1   8   4       35.42       34.15      1.39 o
   0   8   4       27.31       26.79      0.87 o
   1   8   4        2.61        4.58      0.52 o
   2   8   4       85.35       89.01      1.60 o
   3   8   4       10.26       12.12      0.93 o
   4   8   4       14.95       18.40      0.99 o
   5   8   4      155.42      145.36      3.05 o
   6   8   4       15.49       18.77      1.46 o
   7   8   4      281.05      277.99      5.19 o
   8   8   4       33.29       34.21      1.97 o
   9   8   4      375.66      392.33      7.54 o
  10   8   4        7.76        6.78      1.18 o
  11   8   4        0.33        0.25      0.53 o
  12   8   4       37.47       40.31      2.62 o
 -11   9   4        4.78        5.63      0.97 o
 -10   9   4        1.15        1.28      0.67 o
  -9   9   4      144.11      162.30      3.23 o
  -8   9   4        9.23       10.09      1.42 o
  -7   9   4       93.44       99.18      3.32 o
  -6   9   4       47.77       45.90      2.17 o
  -5   9   4       52.07       39.86      2.04 o
  -4   9   4       98.90       99.43      3.53 o
  -3   9   4        4.74       11.23      1.48 o
  -2   9   4        0.84        1.28      0.83 o
  -1   9   4      189.62      175.39      3.49 o
   0   9   4      151.23      160.00      3.06 o
   1   9   4       21.05       20.94      1.22 o
   2   9   4       19.62       20.43      1.06 o
   3   9   4      387.75      341.06      5.28 o
   4   9   4      569.21      537.14      8.55 o
   5   9   4      139.62      133.29      3.85 o
   6   9   4      387.06      371.04      7.23 o
   7   9   4      183.24      173.40      4.76 o
   8   9   4       85.72       78.64      2.68 o
   9   9   4       14.45       13.49      1.49 o
  10   9   4       33.80       31.94      1.76 o
  11   9   4       66.54       69.57      2.56 o
 -10  10   4       38.30       41.92      1.80 o
  -9  10   4       31.49       34.73      3.10 o
  -8  10   4      253.99      244.36      5.25 o
  -7  10   4        0.00        0.50      0.78 o
  -6  10   4      376.95      357.55      7.28 o
  -5  10   4       30.67       35.48      2.31 o
  -4  10   4       17.63       14.26      1.47 o
  -3  10   4     1407.06     1374.19     24.22 o
  -2  10   4      148.18      136.46      3.37 o
  -1  10   4        1.82        3.74      1.02 o
   0  10   4        2.05        2.38      0.88 o
   1  10   4      135.51      137.89      2.69 o
   2  10   4      177.93      174.95      3.73 o
   3  10   4       65.94       69.94      2.86 o
   4  10   4       26.40       27.44      2.11 o
   5  10   4      252.94      281.81      7.76 o
   6  10   4      369.95      377.26      9.95 o
   7  10   4        1.59        2.76      1.42 o
   8  10   4        7.62        6.01      1.46 o
   9  10   4        2.75        4.05      1.15 o
  10  10   4       12.04       10.83      1.50 o
  -9  11   4      108.97      101.63      3.47 o
  -8  11   4        2.67        1.17      0.73 o
  -7  11   4        4.16        4.26      1.09 o
  -6  11   4        1.70        1.49      1.00 o
  -5  11   4       52.42       48.15      2.35 o
  -4  11   4        1.02        1.65      0.91 o
  -3  11   4      127.24      127.40     12.05 o
  -2  11   4       70.56       63.58      2.42 o
  -1  11   4        8.73        6.71      1.31 o
   0  11   4       33.30       37.22      1.95 o
   1  11   4      201.00      203.24      4.91 o
   2  11   4      183.88      191.14      3.94 o
   3  11   4       48.18       44.36      2.27 o
   4  11   4      286.72      294.38      8.78 o
   5  11   4       77.74       71.38      3.56 o
   6  11   4        1.44        0.85      1.45 o
   7  11   4       48.97       52.43      3.45 o
   8  11   4        0.40        1.65      1.41 o
   9  11   4       41.94       48.83      3.03 o
  -8  12   4       14.07       15.15      3.45 o
  -7  12   4       32.96       31.61      2.11 o
  -6  12   4       39.08       38.79      3.03 o
  -5  12   4       18.25       23.45      2.88 o
  -4  12   4      177.09      171.27      7.48 o
  -3  12   4        6.20        6.57      1.32 o
  -2  12   4        3.84        4.22      1.22 o
  -1  12   4        8.24        7.27      1.28 o
   0  12   4        0.00        0.20      0.72 o
   1  12   4      393.19      414.60      7.90 o
   2  12   4      120.64      125.44      4.30 o
   3  12   4      211.46      210.04      4.99 o
   4  12   4       16.52       18.26      1.81 o
   5  12   4       71.99       71.43      4.00 o
   6  12   4      208.76      218.28      8.15 o
   7  12   4       27.49       29.62      3.40 o
   8  12   4       31.26       34.15      5.75 o
  -6  13   4        2.34        0.82      1.23 o
  -5  13   4        0.15        0.60      0.97 o
  -4  13   4       46.21       47.97      2.74 o
  -3  13   4       48.56       36.65      3.81 o
  -2  13   4       25.16       22.38      2.14 o
  -1  13   4        0.64        0.17      0.76 o
   0  13   4        6.78        6.75      1.23 o
   1  13   4      452.05      461.81     19.66 o
   2  13   4       46.84       53.25      3.66 o
   3  13   4      310.70      329.42      7.95 o
   4  13   4        6.61        6.04      1.38 o
   5  13   4       93.52       93.48      4.02 o
   6  13   4       11.41       17.23      1.88 o
  -4  14   4        0.50       -0.28      1.03 o
  -3  14   4       27.45       25.13      1.92 o
  -2  14   4        7.88        4.43      1.19 o
  -1  14   4        0.48        0.28      0.66 o
   0  14   4       42.27       45.11      4.15 o
   1  14   4        0.26       -0.32      1.22 o
   2  14   4       18.36       20.58      5.34 o
   3  14   4        0.92        1.30      1.32 o
   4  14   4        9.59       10.27      3.53 o
 -13   0   5        0.40        0.20      0.64 o
 -11   0   5      490.10      419.40     10.42 o
  -9   0   5       46.76       54.06      2.74 o
  -7   0   5       69.29       95.82      2.07 o
  -5   0   5      951.69     1095.91     10.52 o
  -3   0   5      905.00      856.17      7.75 o
  -1   0   5      580.20      571.93      5.96 o
   1   0   5     3304.71     3167.40     37.15 o
   3   0   5     1805.58     1625.60     18.67 o
   5   0   5     3961.97     4059.02     53.10 o
   7   0   5      572.68      662.31      8.48 o
   9   0   5     3166.59     3057.55     64.40 o
  11   0   5       95.63       95.50      3.37 o
  13   0   5       73.81       85.28      3.84 o
 -14   1   5       13.44       22.04      2.02 o
 -13   1   5        4.08        4.46      0.74 o
 -12   1   5       11.91        7.14      1.00 o
 -11   1   5       55.70       57.93      1.91 o
 -10   1   5      223.93      234.16      4.34 o
  -9   1   5      277.15      260.86      5.47 o
  -8   1   5      849.53      778.90     10.12 o
  -7   1   5      176.95      171.17      3.79 o
  -6   1   5      940.11     1039.97      7.54 o
  -5   1   5     1299.82     1439.74     10.87 o
  -4   1   5      185.65      193.46      1.91 o
  -3   1   5       30.31       35.83      0.47 o
  -2   1   5      432.14      388.06      2.46 o
  -1   1   5      530.96      517.70      3.45 o
   0   1   5     2089.11     1987.89     15.25 o
   1   1   5       10.28        5.12      0.33 o
   2   1   5    17080.69    17238.12    234.70 o
   3   1   5      841.49      905.46      6.51 o
   4   1   5      994.00      949.17      7.11 o
   5   1   5      296.74      250.85      1.94 o
   6   1   5      376.17      414.88      3.55 o
   7   1   5      113.12      119.03      1.50 o
   8   1   5      183.42      183.09      2.80 o
   9   1   5        0.33        1.52      0.74 o
  10   1   5       37.33       38.63      1.65 o
  11   1   5      101.92       98.78      2.74 o
  12   1   5       33.05       29.22      1.65 o
  13   1   5        4.19        5.30      1.08 o
  14   1   5       22.36       25.21      1.41 o
 -14   2   5        1.94        1.68      1.30 o
 -13   2   5       11.89       11.99      1.08 o
 -12   2   5        0.56        0.64      0.81 o
 -11   2   5      101.29       99.44      2.54 o
 -10   2   5      642.67      638.77     10.42 o
  -9   2   5        0.13        0.73      0.73 o
  -8   2   5       31.93       24.04      1.27 o
  -7   2   5      274.52      251.45      2.34 o
  -6   2   5      839.43      787.27      5.96 o
  -5   2   5      461.80      443.21      4.06 o
  -4   2   5     2081.84     2049.23     17.45 o
  -3   2   5      935.17      879.13      5.86 o
  -2   2   5       35.00       33.77      0.42 o
  -1   2   5      679.88      658.31      4.34 o
   0   2   5        0.00        2.54      0.25 o
   1   2   5     9903.03     9850.65    105.96 o
   2   2   5       42.76       40.21      0.50 o
   3   2   5     6466.17     6467.80     61.77 o
   4   2   5     1023.92     1046.42      7.06 o
   5   2   5       71.99       73.31      1.01 o
   6   2   5      344.51      399.52      4.09 o
   7   2   5      470.75      464.25      4.31 o
   8   2   5     1141.83     1036.39     13.78 o
   9   2   5      458.92      436.66      7.07 o
  10   2   5        1.28        3.17      1.01 o
  11   2   5        3.02        5.83      1.25 o
  12   2   5        1.56        0.09      0.71 o
  13   2   5       12.89       12.84      1.50 o
  14   2   5       15.63       18.61      2.45 o
 -13   3   5        0.03        0.42      0.79 o
 -12   3   5       26.12       26.49      1.54 o
 -11   3   5      324.69      321.31      6.33 o
 -10   3   5       22.32       29.33      2.26 o
  -9   3   5        1.72        1.36      0.87 o
  -8   3   5      459.85      437.15      9.29 o
  -7   3   5       36.75       46.09      0.92 o
  -6   3   5      388.94      345.00      3.47 o
  -5   3   5     1399.06     1380.63     11.10 o
  -4   3   5     1116.71     1185.28      9.62 o
  -3   3   5     1186.67     1117.80      8.04 o
  -2   3   5     5194.86     5142.85     49.28 o
  -1   3   5     2036.47     2073.46     15.50 o
   0   3   5     6194.41     6108.04     59.46 o
   1   3   5     1044.84     1018.94      6.88 o
   2   3   5      150.25      191.66      1.33 o
   3   3   5     2580.08     2623.43     20.24 o
   4   3   5     2326.79     2429.81     19.10 o
   5   3   5      112.92      127.37      1.27 o
   6   3   5     1138.14     1135.81      9.73 o
   7   3   5      105.75      111.33      1.71 o
   8   3   5      198.96      203.41      5.30 o
   9   3   5       97.74       99.23      3.55 o
  10   3   5      736.36      723.39     12.24 o
  11   3   5       81.44       86.10      3.03 o
  12   3   5      143.22      153.35      3.62 o
  13   3   5        4.04        2.79      1.11 o
 -13   4   5        8.57        5.66      0.85 o
 -12   4   5       83.63       84.86      2.80 o
 -11   4   5        9.45        8.89      1.56 o
 -10   4   5        1.20        1.70      1.18 o
  -9   4   5       60.84       62.54      2.67 o
  -8   4   5       38.14       36.91      1.51 o
  -7   4   5      468.80      510.60      5.53 o
  -6   4   5      133.85      124.23      1.73 o
  -5   4   5     2205.96     2303.68     21.23 o
  -4   4   5      205.52      174.20      1.66 o
  -3   4   5      532.74      583.02      5.16 o
  -2   4   5        9.45       10.36      0.49 o
  -1   4   5       71.47       70.66      0.70 o
   0   4   5      238.53      211.99      1.46 o
   1   4   5      429.96      430.36      3.16 o
   2   4   5      985.50     1016.14      6.86 o
   3   4   5     1233.58     1319.95      9.42 o
   4   4   5      225.48      262.72      2.22 o
   5   4   5       91.10       74.32      1.03 o
   6   4   5      628.52      632.39      5.76 o
   7   4   5      249.41      254.60      3.91 o
   8   4   5      153.19      127.77      3.82 o
   9   4   5       68.34       62.44      2.97 o
  10   4   5      340.31      331.72      6.99 o
  11   4   5      306.05      305.26      6.10 o
  12   4   5      236.68      243.72      4.88 o
  13   4   5       26.49       31.96      1.45 o
 -13   5   5       42.49       36.34      4.23 o
 -12   5   5       76.36       75.83      2.88 o
 -11   5   5       32.09       37.12      2.15 o
 -10   5   5       21.40       22.01      2.10 o
  -9   5   5      751.82      726.41     14.60 o
  -8   5   5        0.72        0.10      0.79 o
  -7   5   5      591.58      599.58      9.80 o
  -6   5   5       29.65       28.14      1.05 o
  -5   5   5       54.92       41.78      1.06 o
  -4   5   5      141.46      151.52      1.58 o
  -3   5   5      148.59      175.46      1.68 o
  -2   5   5     2740.75     3168.88     29.68 o
  -1   5   5     1063.05     1115.24      9.24 o
   0   5   5     3953.18     4117.38     39.56 o
   1   5   5        9.45       18.14      0.58 o
   2   5   5       97.28       92.85      1.45 o
   3   5   5      405.94      396.85      3.20 o
   4   5   5      248.07      265.07      2.13 o
   5   5   5     1221.34     1285.51     12.24 o
   6   5   5        4.21        4.34      0.59 o
   7   5   5       69.97       66.11      1.86 o
   8   5   5      109.14      114.52      3.17 o
   9   5   5       19.34       18.98      1.70 o
  10   5   5      201.60      204.72      4.45 o
  11   5   5       11.03       11.19      1.41 o
  12   5   5       30.25       34.85      1.63 o
  13   5   5        0.21        0.63      0.76 o
 -13   6   5        3.84        2.37      1.24 o
 -12   6   5        1.78        3.04      0.89 o
 -11   6   5        8.87        8.64      1.47 o
 -10   6   5        2.31        4.46      1.05 o
  -9   6   5      117.37      118.74      3.24 o
  -8   6   5      148.39      144.17      3.35 o
  -7   6   5       16.58       16.89      1.49 o
  -6   6   5       15.61       13.65      1.19 o
  -5   6   5        2.67        4.41      0.75 o
  -4   6   5      348.76      351.26      4.03 o
  -3   6   5      246.41      265.17      2.29 o
  -2   6   5       79.33       81.08      1.14 o
  -1   6   5     2058.69     1972.75     17.18 o
   0   6   5     1000.32     1047.98      8.44 o
   1   6   5       32.21       35.24      0.67 o
   2   6   5      380.02      364.52      3.81 o
   3   6   5       54.75       46.87      0.75 o
   4   6   5      550.87      548.99      4.90 o
   5   6   5      316.80      335.50      3.88 o
   6   6   5       27.49       17.55      1.05 o
   7   6   5       18.25       21.66      1.52 o
   8   6   5        7.24        8.69      1.37 o
   9   6   5        0.25        1.46      0.91 o
  10   6   5       12.32       10.63      1.44 o
  11   6   5        2.17        4.19      0.99 o
  12   6   5       46.49       53.60      1.96 o
 -12   7   5       48.96       57.57      2.79 o
 -11   7   5       31.98       31.19      1.81 o
 -10   7   5       79.03       84.04      2.52 o
  -9   7   5       57.38       57.95      2.29 o
  -8   7   5      374.32      346.19      5.85 o
  -7   7   5      399.85      383.57      6.37 o
  -6   7   5      142.28      141.73      3.99 o
  -5   7   5      157.09      147.72      2.76 o
  -4   7   5       54.56       42.09      1.26 o
  -3   7   5        6.23       11.38      1.01 o
  -2   7   5      366.77      388.95      3.83 o
  -1   7   5      156.78      170.88      2.02 o
   0   7   5      182.07      171.63      1.74 o
   1   7   5        0.89        1.39      0.42 o
   2   7   5        4.09        7.76      0.54 o
   3   7   5      303.90      296.27      2.88 o
   4   7   5      589.85      578.22      6.68 o
   5   7   5      314.22      323.97      4.87 o
   6   7   5      906.96      882.29     13.55 o
   7   7   5      480.92      453.95      8.06 o
   8   7   5       16.68       15.12      1.82 o
   9   7   5       40.40       40.12      2.23 o
  10   7   5       30.53       33.42      1.84 o
  11   7   5        0.29        1.03      0.71 o
  12   7   5        0.19        0.63      0.69 o
 -11   8   5       32.71       35.78      1.53 o
 -10   8   5       62.83       55.31      2.03 o
  -9   8   5       22.03       24.18      1.49 o
  -8   8   5      568.50      548.14      8.50 o
  -7   8   5       71.64       72.80      2.50 o
  -6   8   5      301.03      273.53      8.70 o
  -5   8   5        8.93        5.21      1.36 o
  -4   8   5        6.69        9.25      1.69 o
  -3   8   5       18.42       22.53      1.45 o
  -2   8   5       45.00       38.76      1.27 o
  -1   8   5        5.68        7.85      1.07 o
   0   8   5      435.69      459.21      5.67 o
   1   8   5      760.97      762.35      8.16 o
   2   8   5      175.31      163.02      2.51 o
   3   8   5      127.36      122.16      2.66 o
   4   8   5      185.00      179.43      3.37 o
   5   8   5      630.60      583.57      8.92 o
   6   8   5       43.95       37.56      1.95 o
   7   8   5      153.40      153.57      3.58 o
   8   8   5      167.22      166.60      4.01 o
   9   8   5       24.91       29.41      1.94 o
  10   8   5       32.96       31.73      1.66 o
  11   8   5       11.57       12.45      1.60 o
 -11   9   5        0.33        0.33      0.95 o
 -10   9   5       43.36       44.85      1.73 o
  -9   9   5       97.14       84.65      2.47 o
  -8   9   5        0.07        1.44      0.89 o
  -7   9   5      185.70      172.46      4.11 o
  -6   9   5      215.41      212.10      6.93 o
  -5   9   5      160.92      140.37      8.84 o
  -4   9   5       19.66       16.68      1.52 o
  -3   9   5       17.70       14.97      1.14 o
  -2   9   5       15.60       16.55      1.25 o
  -1   9   5        2.85        5.44      0.99 o
   0   9   5      111.69      113.35      3.23 o
   1   9   5        6.66       10.72      0.94 o
   2   9   5      454.42      460.13     10.84 o
   3   9   5      447.26      436.70      6.38 o
   4   9   5     2309.61     2322.09     39.87 o
   5   9   5      876.96      878.66     15.27 o
   6   9   5      261.48      253.00      5.00 o
   7   9   5        1.21        1.50      0.88 o
   8   9   5       89.94       89.05      2.58 o
   9   9   5        5.35        5.64      0.94 o
  10   9   5       62.35       68.65      2.60 o
  11   9   5       13.00       19.63      1.50 o
 -10  10   5      108.20      109.18      3.41 o
  -9  10   5      115.30      116.18      3.06 o
  -8  10   5       12.19       14.05      1.55 o
  -7  10   5       75.90       78.30      2.82 o
  -6  10   5       28.15       20.69      1.65 o
  -5  10   5      117.27      102.53      7.38 o
  -4  10   5       50.92       46.81      4.57 o
  -3  10   5      446.07      458.43      9.08 o
  -2  10   5      230.51      217.69      4.30 o
  -1  10   5      105.61       99.25      2.87 o
   0  10   5      498.80      465.22      7.66 o
   1  10   5       42.23       44.62      1.85 o
   2  10   5      239.80      232.80      4.06 o
   3  10   5      209.24      211.66      5.64 o
   4  10   5        0.23        1.92      0.96 o
   5  10   5        2.15        1.40      1.49 o
   6  10   5      959.57      958.18     22.07 o
   7  10   5       35.87       32.72      2.46 o
   8  10   5        1.35        1.11      1.07 o
   9  10   5        6.99        6.94      1.66 o
  10  10   5        3.16        0.43      0.78 o
  -9  11   5        5.69        4.95      0.94 o
  -8  11   5       29.63       27.00      1.55 o
  -7  11   5        0.02        0.13      0.66 o
  -6  11   5       64.14       61.99      2.65 o
  -5  11   5      162.18      146.84      4.88 o
  -4  11   5        3.76        2.43      1.15 o
  -3  11   5      224.12      205.34      6.89 o
  -2  11   5       57.58       61.18      2.37 o
  -1  11   5       40.08       39.82      1.88 o
   0  11   5       42.58       47.90      2.08 o
   1  11   5      186.92      187.19      4.07 o
   2  11   5        0.00        0.70      0.84 o
   3  11   5      195.24      193.70      4.52 o
   4  11   5      182.96      208.93      6.70 o
   5  11   5      125.83      124.05      6.03 o
   6  11   5      381.30      380.48     10.50 o
   7  11   5       29.57       27.64      2.62 o
   8  11   5       72.79       67.09      2.78 o
   9  11   5        1.14        1.51      1.36 o
  -8  12   5        0.71        1.15      1.02 o
  -7  12   5       19.97       21.10      1.54 o
  -6  12   5        0.39        0.10      0.66 o
  -5  12   5       90.42       94.34      3.59 o
  -4  12   5       13.15       12.47      2.06 o
  -3  12   5       48.27       47.69      3.49 o
  -2  12   5        2.24        2.12      0.94 o
  -1  12   5        3.71        4.18      1.06 o
   0  12   5        0.03        0.17      0.72 o
   1  12   5      138.63      140.55      4.08 o
   2  12   5      100.40      106.65      4.15 o
   3  12   5      362.17      365.31      7.59 o
   4  12   5       73.52       71.70      5.02 o
   5  12   5       16.08       15.60      2.71 o
   6  12   5       19.49       16.42      5.06 o
   7  12   5       12.56       11.51      2.24 o
   8  12   5        3.44        3.83      1.42 o
  -6  13   5       38.22       39.80      2.40 o
  -5  13   5       34.26       33.27      5.55 o
  -4  13   5       14.99        9.89      2.50 o
  -3  13   5       24.32       32.55      2.52 o
  -2  13   5       20.77       20.28      1.52 o
  -1  13   5        0.09        0.12      0.66 o
   0  13   5       33.73       36.67      2.46 o
   1  13   5      141.47      135.52      4.24 o
   2  13   5      258.61      261.16      6.97 o
   3  13   5      396.10      374.52     17.96 o
   4  13   5       27.56       24.72      5.03 o
   5  13   5      228.63      262.56      6.78 o
   6  13   5        2.33        2.31      1.24 o
  -4  14   5       49.12       48.70      4.80 o
  -3  14   5       10.96        9.13      2.26 o
  -2  14   5       10.81        5.63      1.57 o
  -1  14   5       10.37        6.50      1.18 o
   0  14   5       15.32       12.45      2.07 o
   1  14   5       46.10       48.91      6.32 o
   2  14   5        1.60       -0.02      1.05 o
   3  14   5        3.31        2.73      1.51 o
   4  14   5        6.83        4.02      1.72 o
 -14   0   6        1.15        0.87      1.67 o
 -12   0   6        4.04        1.01      1.09 o
 -10   0   6      655.86      608.13     20.42 o
  -8   0   6       40.15       50.92      2.82 o
  -6   0   6      366.72      282.07      3.76 o
  -4   0   6       96.05       93.94      2.13 o
  -2   0   6      176.09      196.66      2.10 o
   0   0   6       97.67      107.51      1.47 o
   2   0   6    15820.06    16363.85    334.86 o
   4   0   6      263.38      269.76      3.41 o
   6   0   6        0.06        1.78      0.60 o
   8   0   6     1901.24     1806.82     33.79 o
  10   0   6      559.15      530.28     10.39 o
  12   0   6       27.61       24.64      1.98 o
  14   0   6      102.05      131.96      4.66 o
 -14   1   6        0.42       -0.31      0.87 o
 -13   1   6        1.62        1.42      0.63 o
 -12   1   6       37.94       40.63      1.69 o
 -11   1   6       13.91       10.57      1.40 o
 -10   1   6      115.22      118.62      3.00 o
  -9   1   6       78.90       83.58      2.45 o
  -8   1   6      589.36      602.96      7.53 o
  -7   1   6        2.12        5.01      0.79 o
  -6   1   6     1002.65      969.75      7.80 o
  -5   1   6      652.80      625.02      4.31 o
  -4   1   6      311.88      333.56      2.60 o
  -3   1   6      158.19      154.29      1.58 o
  -2   1   6       39.78       35.62      0.41 o
  -1   1   6      878.82      880.79      5.83 o
   0   1   6      209.47      187.27      1.37 o
   1   1   6      440.50      435.90      2.73 o
   2   1   6      113.01       90.87      1.04 o
   3   1   6     9495.15     9572.41    117.52 o
   4   1   6        4.91       10.91      0.44 o
   5   1   6      439.91      439.50      3.46 o
   6   1   6       34.60       25.98      0.87 o
   7   1   6        0.05        1.13      0.44 o
   8   1   6       66.57       59.05      1.74 o
   9   1   6       24.92       22.89      1.41 o
  10   1   6        3.19        3.46      0.94 o
  11   1   6       53.15       50.32      1.80 o
  12   1   6        1.35        0.95      0.82 o
  13   1   6        4.63        2.18      0.79 o
 -14   2   6       28.95       31.04      2.74 o
 -13   2   6       77.24       69.10      1.93 o
 -12   2   6        0.30        0.58      0.94 o
 -11   2   6       82.17       79.94      2.31 o
 -10   2   6      249.72      274.24      5.04 o
  -9   2   6       29.23       33.31      1.83 o
  -8   2   6      376.04      365.84      5.49 o
  -7   2   6       81.34       83.98      1.32 o
  -6   2   6      472.91      498.71      3.80 o
  -5   2   6      874.13      836.47      6.55 o
  -4   2   6       42.57       36.92      0.69 o
  -3   2   6      221.40      211.08      1.76 o
  -2   2   6     3542.47     3466.68     29.79 o
  -1   2   6        1.19        1.03      0.20 o
   0   2   6       55.61       59.59      0.55 o
   1   2   6      701.77      676.05      4.15 o
   2   2   6      223.02      229.96      1.56 o
   3   2   6      897.63      780.06      5.54 o
   4   2   6     2538.74     2912.40     25.12 o
   5   2   6        0.00        2.45      0.37 o
   6   2   6      719.14      732.23      6.50 o
   7   2   6        2.78        2.28      0.53 o
   8   2   6        7.00       13.24      1.13 o
   9   2   6      252.85      220.59      6.19 o
  10   2   6      541.54      550.12      9.17 o
  11   2   6      265.42      274.97      5.54 o
  12   2   6       32.99       29.31      1.84 o
  13   2   6        0.68        0.48      0.69 o
 -13   3   6       22.52       25.98      1.62 o
 -12   3   6        7.77        8.44      1.09 o
 -11   3   6       94.74       96.93      3.21 o
 -10   3   6      442.27      445.52      8.45 o
  -9   3   6        9.10        8.32      1.50 o
  -8   3   6      151.52      149.64      3.59 o
  -7   3   6      372.88      389.58      7.00 o
  -6   3   6     1807.95     1882.93     18.60 o
  -5   3   6     3748.09     3764.34     39.35 o
  -4   3   6        6.19       12.35      0.58 o
  -3   3   6     7294.01     7626.14     86.84 o
  -2   3   6       98.06       84.55      1.03 o
  -1   3   6      231.40      219.86      1.47 o
   0   3   6      204.24      212.46      1.42 o
   1   3   6     1875.18     2008.22     14.73 o
   2   3   6     4880.66     5160.83     48.41 o
   3   3   6     2554.77     2744.93     22.53 o
   4   3   6     2113.27     2333.75     18.63 o
   5   3   6      798.58      848.08      6.56 o
   6   3   6      698.25      762.33      6.33 o
   7   3   6       36.66       50.40      1.17 o
   8   3   6        9.44        7.24      0.96 o
   9   3   6      247.47      237.02      4.75 o
  10   3   6       81.62       70.24      3.01 o
  11   3   6       46.42       38.67      2.47 o
  12   3   6        0.02        1.98      1.08 o
  13   3   6      208.99      214.81      5.19 o
 -13   4   6       38.66       44.46      1.86 o
 -12   4   6        6.41        8.34      1.26 o
 -11   4   6      178.04      180.87      4.89 o
 -10   4   6        8.88        9.21      1.53 o
  -9   4   6       40.64       32.17      2.03 o
  -8   4   6      750.05      715.71     10.37 o
  -7   4   6       31.81       28.11      1.29 o
  -6   4   6       55.31       51.74      1.08 o
  -5   4   6     1491.28     1502.63     14.09 o
  -4   4   6     5660.15     5846.86     67.40 o
  -3   4   6     1377.16     1442.07     11.95 o
  -2   4   6     1251.74     1328.07     10.05 o
  -1   4   6       13.37       16.48      0.69 o
   0   4   6     3905.21     4036.09     36.11 o
   1   4   6       67.72       64.07      0.95 o
   2   4   6      138.40      145.36      1.23 o
   3   4   6      315.19      389.77      2.72 o
   4   4   6       27.60       21.95      0.54 o
   5   4   6      139.17      143.84      1.59 o
   6   4   6      155.15      143.87      1.91 o
   7   4   6       56.33       53.35      1.97 o
   8   4   6       47.84       46.85      2.13 o
   9   4   6        8.44        7.29      1.54 o
  10   4   6      352.07      346.81      8.70 o
  11   4   6       32.24       30.46      2.08 o
  12   4   6       83.93       96.04      2.80 o
  13   4   6       23.63       24.35      1.26 o
 -13   5   6        1.35        1.07      0.86 o
 -12   5   6       33.78       31.39      1.79 o
 -11   5   6       52.44       52.44      2.39 o
 -10   5   6       26.33       23.55      1.95 o
  -9   5   6      488.17      471.87     10.28 o
  -8   5   6     1147.67     1171.06     18.76 o
  -7   5   6     1027.10      976.34     14.63 o
  -6   5   6        0.08        2.55      0.56 o
  -5   5   6     2771.56     2951.95     32.70 o
  -4   5   6       10.41       21.34      0.72 o
  -3   5   6       58.73       51.95      0.81 o
  -2   5   6        2.71        7.41      0.43 o
  -1   5   6      602.34      599.79      4.41 o
   0   5   6     1473.96     1428.44     10.48 o
   1   5   6     4078.86     4324.25     40.69 o
   2   5   6      369.90      388.82      3.13 o
   3   5   6      191.25      211.73      1.72 o
   4   5   6      626.12      686.15      5.41 o
   5   5   6      372.43      400.28      3.75 o
   6   5   6        2.13        4.45      0.70 o
   7   5   6      112.44       90.99      2.89 o
   8   5   6      211.75      216.90      4.75 o
   9   5   6       41.09       38.75      2.09 o
  10   5   6       40.18       43.26      2.46 o
  11   5   6       20.84       23.01      1.64 o
  12   5   6        9.11        7.02      1.11 o
  13   5   6        4.70        2.30      0.84 o
 -12   6   6       15.10       12.22      1.30 o
 -11   6   6       10.34       10.18      1.57 o
 -10   6   6        0.20        0.59      0.96 o
  -9   6   6        1.35        2.35      1.02 o
  -8   6   6     1226.41     1214.53     19.97 o
  -7   6   6      138.12      143.01      3.90 o
  -6   6   6        3.30        5.70      0.85 o
  -5   6   6      180.76      173.01      2.67 o
  -4   6   6      205.16      203.00      2.14 o
  -3   6   6        0.12        1.12      0.37 o
  -2   6   6     1750.95     1865.50     18.14 o
  -1   6   6       76.62       78.69      0.93 o
   0   6   6      543.20      505.33      3.80 o
   1   6   6       36.52       39.59      0.92 o
   2   6   6       64.80       65.15      0.84 o
   3   6   6      121.51      133.07      1.41 o
   4   6   6      115.92      111.12      1.59 o
   5   6   6       30.30       28.34      1.18 o
   6   6   6      415.91      400.63      6.17 o
   7   6   6      145.37      142.92      4.06 o
   8   6   6        0.08        1.19      1.01 o
   9   6   6      114.92      115.37      3.77 o
  10   6   6       19.01       19.19      1.62 o
  11   6   6        9.77        9.92      1.26 o
  12   6   6       44.10       49.08      2.08 o
 -12   7   6        0.09       -0.21      0.54 o
 -11   7   6        7.15        8.73      1.28 o
 -10   7   6        2.37        3.50      0.95 o
  -9   7   6        2.03        3.08      1.04 o
  -8   7   6      143.07      146.23      3.57 o
  -7   7   6     1871.30     1902.21     30.48 o
  -6   7   6       71.70       80.08      4.50 o
  -5   7   6      159.72      155.38      9.25 o
  -4   7   6       31.85       31.32      1.21 o
  -3   7   6      489.78      461.91      8.32 o
  -2   7   6       77.16       67.44      1.12 o
  -1   7   6     4495.73     4819.40     60.64 o
   0   7   6      517.81      542.55      4.82 o
   1   7   6       70.21       58.66      1.22 o
   2   7   6       13.86       19.21      0.68 o
   3   7   6      461.76      477.63      4.85 o
   4   7   6       25.73       28.23      2.20 o
   5   7   6       16.67       20.71      1.30 o
   6   7   6        1.30        0.20      0.61 o
   7   7   6       24.80       30.90      2.09 o
   8   7   6        3.56        3.91      1.19 o
   9   7   6        7.61       11.78      1.57 o
  10   7   6       19.37       19.13      1.86 o
  11   7   6       64.25       63.35      2.48 o
  12   7   6       94.78      106.70      2.63 o
 -11   8   6       10.53        7.71      0.91 o
 -10   8   6       37.97       37.08      1.87 o
  -9   8   6       18.83       17.42      1.33 o
  -8   8   6      118.14      124.39      3.21 o
  -7   8   6       15.06        9.28      1.17 o
  -6   8   6        0.57        1.56      0.81 o
  -5   8   6      294.83      272.35      5.82 o
  -4   8   6       64.46       70.87      4.18 o
  -3   8   6        1.37        2.34      1.02 o
  -2   8   6       97.94      107.51      1.95 o
  -1   8   6        0.84        2.04      0.58 o
   0   8   6      349.09      359.46      4.68 o
   1   8   6      315.80      305.29      3.60 o
   2   8   6       11.20       12.96      1.38 o
   3   8   6      444.36      435.81      6.81 o
   4   8   6       16.80       16.56      1.27 o
   5   8   6      896.28      893.49     12.99 o
   6   8   6       68.60       61.27      2.38 o
   7   8   6      160.32      154.73      3.86 o
   8   8   6       72.79       65.35      2.89 o
   9   8   6       12.73       13.14      1.74 o
  10   8   6       26.49       25.01      1.64 o
  11   8   6        5.40        5.89      0.97 o
 -11   9   6        4.57        2.09      1.39 o
 -10   9   6       33.74       31.82      1.37 o
  -9   9   6       11.63       14.68      1.39 o
  -8   9   6        6.94        4.63      1.24 o
  -7   9   6       99.56       90.19      2.84 o
  -6   9   6      192.30      192.27      4.58 o
  -5   9   6        5.18        1.48      1.06 o
  -4   9   6      355.09      305.94      6.48 o
  -3   9   6       11.70       11.21      1.35 o
  -2   9   6      370.55      328.11      5.71 o
  -1   9   6        1.31        2.01      0.90 o
   0   9   6      195.69      201.16      3.99 o
   1   9   6      310.64      301.77      5.29 o
   2   9   6       78.42       72.90      1.93 o
   3   9   6        2.77        7.11      1.08 o
   4   9   6      647.17      636.57     10.35 o
   5   9   6       17.41       15.02      1.62 o
   6   9   6       34.90       33.36      1.97 o
   7   9   6      246.29      240.65      5.22 o
   8   9   6        3.60        2.29      0.96 o
   9   9   6       53.09       52.03      2.20 o
  10   9   6       40.45       44.30      1.71 o
 -10  10   6       22.47       28.65      1.65 o
  -9  10   6       30.57       34.13      1.80 o
  -8  10   6        3.91        3.39      0.97 o
  -7  10   6       22.05       18.68      1.50 o
  -6  10   6        0.77        1.31      0.94 o
  -5  10   6       12.41       12.75      1.60 o
  -4  10   6      245.54      251.07      6.14 o
  -3  10   6       32.14       43.95      3.48 o
  -2  10   6       64.85       62.89      2.26 o
  -1  10   6      102.94      105.67      2.90 o
   0  10   6       35.93       34.47      2.01 o
   1  10   6       22.10       22.66      1.51 o
   2  10   6        2.87        3.79      0.90 o
   3  10   6     1023.71      998.52     20.71 o
   4  10   6       49.67       45.15      2.36 o
   5  10   6       41.93       38.63      3.89 o
   6  10   6      197.27      198.63      4.74 o
   7  10   6       11.56       11.15      1.32 o
   8  10   6        4.89        5.79      1.27 o
   9  10   6       37.34       39.15      2.27 o
  10  10   6        4.18        2.99      1.30 o
  -9  11   6       26.05       30.91      1.48 o
  -8  11   6       62.22       60.48      2.68 o
  -7  11   6        9.52        7.52      1.26 o
  -6  11   6       17.17       13.68      1.44 o
  -5  11   6       49.49       41.91      2.49 o
  -4  11   6      395.47      383.96      8.36 o
  -3  11   6       14.58       20.95      1.69 o
  -2  11   6       26.11       22.59      1.44 o
  -1  11   6       68.02       67.70      2.20 o
   0  11   6       93.58       94.35      2.53 o
   1  11   6       73.12       78.29      2.42 o
   2  11   6       48.76       49.17      1.93 o
   3  11   6       86.40       87.81      2.87 o
   4  11   6     1758.70     1674.74     89.79 o
   5  11   6       50.81       47.95      6.90 o
   6  11   6       13.76       11.09      2.21 o
   7  11   6       29.64       25.25      4.76 o
   8  11   6       13.56       11.84      2.07 o
   9  11   6        4.22        3.60      1.56 o
  -8  12   6       18.71       24.18      1.90 o
  -7  12   6        8.63        4.40      1.43 o
  -6  12   6       12.29       15.47      2.36 o
  -5  12   6       16.32       13.68      2.02 o
  -4  12   6       10.57        7.27      1.77 o
  -3  12   6        8.41        3.40      1.14 o
  -2  12   6       30.59       31.46      3.65 o
  -1  12   6       10.43        7.95      1.21 o
   0  12   6      102.62       91.02      7.01 o
   1  12   6       62.38       66.97      2.69 o
   2  12   6      581.80      587.75     14.10 o
   3  12   6       94.67       93.00      4.21 o
   4  12   6       12.88       10.53      2.19 o
   5  12   6        0.03        0.59      1.07 o
   6  12   6       15.50       17.85      2.12 o
   7  12   6        2.21        2.25      1.58 o
  -6  13   6        5.81        4.23      1.16 o
  -5  13   6       18.46       19.48      2.02 o
  -4  13   6        0.24        0.96      1.06 o
  -3  13   6      104.88      113.91      6.06 o
  -2  13   6        1.34        1.31      0.98 o
  -1  13   6        6.41        5.54      1.12 o
   0  13   6        0.69        0.35      0.68 o
   1  13   6       60.98       63.86      5.81 o
   2  13   6      129.01      121.08      4.42 o
   3  13   6       13.18       11.50      2.20 o
   4  13   6       31.37       29.17      5.37 o
   5  13   6       31.81       26.56      2.36 o
   6  13   6        0.12        0.93      1.32 o
  -3  14   6       13.67       10.56      3.40 o
  -2  14   6       30.86       28.42      2.35 o
  -1  14   6        6.20        3.80      1.24 o
   0  14   6        0.09        0.66      0.67 o
   1  14   6       20.79       17.56      4.86 o
   2  14   6       18.23       16.01      5.79 o
   3  14   6        0.04        0.03      1.12 o
 -13   0   7       22.34       28.14      2.99 o
 -11   0   7      463.58      438.96     10.18 o
  -9   0   7      185.38      197.02      5.07 o
  -7   0   7        9.65        6.34      0.70 o
  -5   0   7      265.63      257.37      3.31 o
  -3   0   7        3.70        3.35      0.94 o
  -1   0   7       53.60       47.72      1.09 o
   1   0   7     6094.54     5911.47     86.04 o
   3   0   7      528.59      643.63      7.19 o
   5   0   7      698.86      675.47      8.72 o
   7   0   7      561.69      547.69      9.31 o
   9   0   7     1715.52     1589.58     31.05 o
  11   0   7        0.94        3.11      1.05 o
  13   0   7       58.23       60.02      2.65 o
 -13   1   7        0.10        0.36      0.58 o
 -12   1   7        9.41        7.90      1.19 o
 -11   1   7        8.77        7.30      1.35 o
 -10   1   7       32.82       35.64      1.80 o
  -9   1   7       18.24       23.93      1.51 o
  -8   1   7        3.09        3.93      0.83 o
  -7   1   7       17.80       19.93      0.74 o
  -6   1   7       15.59       15.44      0.65 o
  -5   1   7      111.27      110.05      1.14 o
  -4   1   7      944.07      960.83      8.61 o
  -3   1   7       49.99       56.53      0.97 o
  -2   1   7     1765.03     1839.73     14.39 o
  -1   1   7      146.73      151.55      1.20 o
   0   1   7     2374.96     2327.59     19.81 o
   1   1   7      613.00      536.55      3.44 o
   2   1   7     1713.67     1714.15     13.46 o
   3   1   7        2.51       14.97      1.10 o
   4   1   7     1493.25     1500.40     12.51 o
   5   1   7        0.48        2.21      0.41 o
   6   1   7      266.23      259.76      3.08 o
   7   1   7       21.51       14.46      0.93 o
   8   1   7      756.93      716.24      9.24 o
   9   1   7      287.32      268.52      4.59 o
  10   1   7        0.12        1.07      0.81 o
  11   1   7       22.17       26.36      1.48 o
  12   1   7       43.71       42.69      1.70 o
  13   1   7        4.75        3.80      0.78 o
 -13   2   7       35.65       47.99      1.78 o
 -12   2   7      114.49      109.47      2.69 o
 -11   2   7      425.24      453.77      7.81 o
 -10   2   7       69.63       64.60      2.36 o
  -9   2   7        0.11        6.36      2.39 o
  -8   2   7       27.10       26.11      1.51 o
  -7   2   7      584.22      584.47      6.67 o
  -6   2   7      995.83     1015.63      8.25 o
  -5   2   7        4.95        5.37      0.42 o
  -4   2   7      819.09      827.97      7.38 o
  -3   2   7      947.45      979.14      7.27 o
  -2   2   7      667.59      636.71      4.49 o
  -1   2   7       10.20       10.62      0.51 o
   0   2   7     1796.53     1904.50     14.47 o
   1   2   7      345.15      367.53      2.86 o
   2   2   7     2591.60     2847.84     25.32 o
   3   2   7     6403.65     6888.21     76.69 o
   4   2   7      400.34      496.02      3.75 o
   5   2   7        0.04        4.31      0.44 o
   6   2   7      351.24      374.12      3.57 o
   7   2   7       95.62       88.93      2.08 o
   8   2   7       22.67       22.21      1.56 o
   9   2   7     1530.53     1497.45     21.18 o
  10   2   7       91.19       89.13      2.30 o
  11   2   7        1.39        2.78      1.25 o
  12   2   7       45.46       44.73      2.03 o
  13   2   7        7.77        5.54      0.81 o
 -13   3   7       13.61       18.82      2.00 o
 -12   3   7       82.59       74.01      2.44 o
 -11   3   7       38.75       38.55      2.40 o
 -10   3   7        0.05        0.82      1.04 o
  -9   3   7        7.79        8.65      1.21 o
  -8   3   7        0.25        0.92      0.71 o
  -7   3   7      539.00      531.63      7.27 o
  -6   3   7      826.00      886.73      8.95 o
  -5   3   7      299.46      347.80      3.18 o
  -4   3   7        3.09        3.13      0.38 o
  -3   3   7      234.99      221.99      1.70 o
  -2   3   7       61.29       79.21      0.72 o
  -1   3   7     1506.57     1472.08     12.49 o
   0   3   7      567.83      612.97      4.01 o
   1   3   7     3502.92     3735.57     36.43 o
   2   3   7     1823.27     1892.64     14.00 o
   3   3   7     4757.15     5241.58     50.11 o
   4   3   7       93.71      113.61      1.28 o
   5   3   7      370.29      395.47      3.63 o
   6   3   7      656.36      676.34      6.63 o
   7   3   7       70.38       64.09      1.59 o
   8   3   7       95.83       84.70      2.64 o
   9   3   7      175.79      193.95      4.68 o
  10   3   7       35.26       31.05      2.46 o
  11   3   7      122.24      138.34      3.59 o
  12   3   7       61.85       57.88      2.19 o
  13   3   7       65.81       81.90      2.16 o
 -13   4   7        1.66        2.02      0.87 o
 -12   4   7      144.27      145.87      5.73 o
 -11   4   7       25.87       33.23      2.28 o
 -10   4   7      442.20      434.21      7.92 o
  -9   4   7      416.04      406.46      7.59 o
  -8   4   7        7.05        8.34      1.26 o
  -7   4   7       71.17       66.56      2.09 o
  -6   4   7        0.51        2.22      0.53 o
  -5   4   7      599.54      504.22      4.92 o
  -4   4   7      807.28      744.65      6.55 o
  -3   4   7      963.48     1040.54      9.25 o
  -2   4   7      487.57      502.42      3.78 o
  -1   4   7      142.28      154.03      1.28 o
   0   4   7     1278.73     1275.68      9.01 o
   1   4   7     2855.76     3019.38     26.09 o
   2   4   7      433.41      491.21      3.50 o
   3   4   7      791.40      862.57      6.16 o
   4   4   7      918.50      999.55      8.03 o
   5   4   7       51.61       51.25      0.92 o
   6   4   7        2.33        2.88      0.70 o
   7   4   7        0.31        1.57      0.84 o
   8   4   7       48.67       46.90      1.99 o
   9   4   7       28.41       31.04      2.11 o
  10   4   7       22.33       23.30      1.89 o
  11   4   7       15.60       16.63      1.73 o
  12   4   7       11.87       11.81      1.66 o
  13   4   7        5.35        3.01      0.77 o
 -13   5   7       19.47       27.52      1.80 o
 -12   5   7       41.27       41.66      2.04 o
 -11   5   7       23.88       26.98      2.22 o
 -10   5   7       27.72       29.51      2.11 o
  -9   5   7       45.99       36.26      2.55 o
  -8   5   7     1222.25     1214.21     18.74 o
  -7   5   7        4.73        5.47      1.03 o
  -6   5   7     1002.24     1056.63     16.01 o
  -5   5   7      974.67      904.19      9.53 o
  -4   5   7       36.50       37.90      0.93 o
  -3   5   7        1.17        8.57      0.48 o
  -2   5   7      733.89      816.94      6.40 o
  -1   5   7     1141.05     1160.76      8.44 o
   0   5   7     2649.79     2726.83     23.11 o
   1   5   7     1019.54     1125.95      8.16 o
   2   5   7      641.01      592.31      4.40 o
   3   5   7       81.02       92.52      1.07 o
   4   5   7        2.05        4.04      0.48 o
   5   5   7      437.77      442.67      5.60 o
   6   5   7       19.70       19.62      1.22 o
   7   5   7        0.53        1.43      0.78 o
   8   5   7       21.03       24.91      1.90 o
   9   5   7       41.85       44.81      2.29 o
  10   5   7      305.38      284.95      6.03 o
  11   5   7       14.49       12.83      1.50 o
  12   5   7       10.47       14.84      1.31 o
 -12   6   7        1.10        1.21      0.83 o
 -11   6   7       52.57       69.67      2.98 o
 -10   6   7       28.45       26.27      2.38 o
  -9   6   7        0.99        2.25      0.92 o
  -8   6   7       91.90       83.87      2.78 o
  -7   6   7        7.26       12.74      1.53 o
  -6   6   7       24.99       28.52      2.58 o
  -5   6   7      343.56      328.01      4.19 o
  -4   6   7      290.71      312.71      3.57 o
  -3   6   7        1.05        1.32      0.44 o
  -2   6   7      133.02      144.75      1.65 o
  -1   6   7        2.55        1.93      0.33 o
   0   6   7     1415.86     1418.65     11.59 o
   1   6   7     2774.31     2948.00     27.51 o
   2   6   7       12.45       12.19      0.50 o
   3   6   7      138.89      152.53      1.76 o
   4   6   7      270.25      271.72      3.59 o
   5   6   7       81.34       89.91      2.62 o
   6   6   7      568.25      552.91      9.06 o
   7   6   7      102.06       87.20      2.59 o
   8   6   7       63.01       59.23      2.87 o
   9   6   7        1.19        2.72      1.21 o
  10   6   7        6.24        6.44      1.43 o
  11   6   7       28.23       27.47      1.67 o
  12   6   7      104.53      128.64      3.24 o
 -12   7   7       29.02       26.66      1.66 o
 -11   7   7       15.94       18.12      1.49 o
 -10   7   7      203.12      203.19      4.64 o
  -9   7   7       82.94       82.54      2.42 o
  -8   7   7        7.41        6.32      1.12 o
  -7   7   7        9.98       14.76      1.55 o
  -6   7   7      180.30      173.79      4.28 o
  -5   7   7       49.91       35.07      2.13 o
  -4   7   7      154.94      151.46      7.62 o
  -3   7   7        2.64        2.95      0.71 o
  -2   7   7       14.57       16.10      0.90 o
  -1   7   7        5.32        7.19      0.59 o
   0   7   7     1218.46     1243.52     12.58 o
   1   7   7      138.72      138.64      1.51 o
   2   7   7      529.50      494.60      4.71 o
   3   7   7       85.29       79.39      1.53 o
   4   7   7       71.10       74.07      2.04 o
   5   7   7       45.17       48.05      2.03 o
   6   7   7       67.65       73.12      2.38 o
   7   7   7        3.60        3.05      1.23 o
   8   7   7       59.20       54.14      2.48 o
   9   7   7        6.12       10.22      1.59 o
  10   7   7       21.20       24.84      1.82 o
  11   7   7        4.60        2.95      1.31 o
  12   7   7       64.37       85.23      2.76 o
 -11   8   7        0.03        0.05      0.61 o
 -10   8   7       33.07       38.00      1.83 o
  -9   8   7       43.99       47.30      1.77 o
  -8   8   7        6.29        7.00      1.29 o
  -7   8   7      205.36      204.86      4.47 o
  -6   8   7        1.62        1.81      1.02 o
  -5   8   7      122.42      132.87      9.87 o
  -4   8   7       72.24       67.81      3.81 o
  -3   8   7      141.56      129.84      3.31 o
  -2   8   7       75.39       90.08      5.22 o
  -1   8   7      495.84      503.17      6.28 o
   0   8   7       37.70       35.89      1.33 o
   1   8   7       17.59       25.60      1.32 o
   2   8   7       46.07       49.78      1.35 o
   3   8   7      247.59      222.66      4.07 o
   4   8   7        3.48        6.46      1.12 o
   5   8   7      586.83      586.45      9.07 o
   6   8   7      267.00      269.54      5.17 o
   7   8   7      286.94      271.96      5.34 o
   8   8   7      105.48      100.00      3.24 o
   9   8   7        2.26        2.69      1.02 o
  10   8   7      151.27      170.90      4.17 o
  11   8   7        2.47        3.39      0.94 o
 -10   9   7       24.45       21.38      1.21 o
  -9   9   7        8.80        8.79      1.26 o
  -8   9   7      145.80      145.42      3.79 o
  -7   9   7       68.17       59.53      2.84 o
  -6   9   7       73.94       67.01      5.26 o
  -5   9   7       27.05       24.76      2.58 o
  -4   9   7       38.04       37.45      2.59 o
  -3   9   7       27.86       29.33      1.97 o
  -2   9   7       26.88       24.97      2.05 o
  -1   9   7      121.40      128.65      3.01 o
   0   9   7      290.09      292.37      5.39 o
   1   9   7     1627.53     1667.95     26.61 o
   2   9   7       19.10       24.91      1.44 o
   3   9   7       18.25       17.16      1.41 o
   4   9   7      116.76      116.85      2.79 o
   5   9   7      577.91      575.26      9.73 o
   6   9   7       11.82       15.04      1.94 o
   7   9   7        3.46        3.99      1.15 o
   8   9   7       12.00        8.62      1.16 o
   9   9   7       13.34       15.74      1.30 o
  10   9   7        1.39        2.51      0.92 o
 -10  10   7        0.23        0.20      0.71 o
  -9  10   7       29.18       25.82      1.68 o
  -8  10   7       17.96       20.68      2.14 o
  -7  10   7       39.51       29.41      2.03 o
  -6  10   7      140.81      147.09      3.58 o
  -5  10   7      155.26      155.26      4.10 o
  -4  10   7        1.16        2.11      1.52 o
  -3  10   7       12.76       13.32      1.57 o
  -2  10   7        0.01        0.63      0.98 o
  -1  10   7      587.86      627.75     12.74 o
   0  10   7       22.45       26.36      1.65 o
   1  10   7      315.56      335.18      5.80 o
   2  10   7     1968.62     1890.16     37.25 o
   3  10   7       52.49       57.94      3.14 o
   4  10   7       26.32       27.92      2.44 o
   5  10   7      211.30      210.09      6.15 o
   6  10   7       55.52       55.35      2.84 o
   7  10   7        2.47        1.15      0.90 o
   8  10   7        0.16        0.20      0.65 o
   9  10   7        0.72        2.34      1.13 o
  -9  11   7       34.92       49.61      2.50 o
  -8  11   7       13.28        8.43      1.86 o
  -7  11   7        1.22        0.98      0.76 o
  -6  11   7       38.67       34.40      1.97 o
  -5  11   7       21.05       21.04      1.84 o
  -4  11   7       16.44       16.41      1.70 o
  -3  11   7       45.96       36.58      2.00 o
  -2  11   7        8.09        8.77      1.33 o
  -1  11   7      624.79      636.50     11.48 o
   0  11   7      315.09      303.08      6.20 o
   1  11   7      377.24      383.73      7.00 o
   2  11   7      323.57      339.18      6.93 o
   3  11   7       14.37       18.89      1.45 o
   4  11   7       79.00       87.98      2.97 o
   5  11   7      152.84      147.67      4.30 o
   6  11   7       68.45       75.40      3.73 o
   7  11   7       42.26       49.41      2.41 o
   8  11   7       38.93       31.15      3.80 o
  -7  12   7       32.40       27.71      1.86 o
  -6  12   7        8.10        2.52      1.19 o
  -5  12   7        8.98        6.46      1.26 o
  -4  12   7       26.25       19.47      1.53 o
  -3  12   7        3.06        5.59      1.29 o
  -2  12   7       26.81       28.12      1.90 o
  -1  12   7       17.45       15.57      1.68 o
   0  12   7       17.30       19.47      1.36 o
   1  12   7       14.34       18.02      1.90 o
   2  12   7      222.93      222.97      6.54 o
   3  12   7       11.68       11.71      1.99 o
   4  12   7       43.49       44.42      3.14 o
   5  12   7       58.77       61.30      3.07 o
   6  12   7        4.53        3.47      1.37 o
   7  12   7        7.48        4.27      1.48 o
  -6  13   7       11.66       14.94      2.45 o
  -5  13   7        5.15        7.47      1.38 o
  -4  13   7       18.95       14.55      2.36 o
  -3  13   7        2.91        1.21      1.06 o
  -2  13   7        1.89        0.75      0.92 o
  -1  13   7       87.44       92.02      9.01 o
   0  13   7       35.39       38.89      5.31 o
   1  13   7       14.67       10.96      1.52 o
   2  13   7      206.53      195.24      8.41 o
   3  13   7       33.39       23.86      8.29 o
   4  13   7       34.57       41.34      3.11 o
   5  13   7        0.78        0.54      1.23 o
  -3  14   7       65.98       68.05      3.80 o
  -2  14   7        8.86        5.86      1.54 o
  -1  14   7        1.23        0.63      0.78 o
   0  14   7        0.34       -0.64      1.12 o
   1  14   7        8.68        2.62      2.59 o
   2  14   7        0.91        0.08      1.25 o
   3  14   7        4.36        0.09      1.75 o
 -12   0   8       21.71       14.27      3.88 o
 -10   0   8       31.30       26.53      2.26 o
  -8   0   8      296.03      271.96      6.08 o
  -6   0   8      317.51      278.41      3.73 o
  -4   0   8     3455.32     3780.08     52.09 o
  -2   0   8     1991.54     1890.77     21.83 o
   0   0   8     4037.49     4016.63     53.57 o
   2   0   8     7645.30     7985.74    143.70 o
   4   0   8    15744.59    16499.02    353.33 o
   6   0   8      137.96      127.83      2.41 o
   8   0   8      175.44      182.95      4.73 o
  10   0   8     1940.04     1919.77     40.30 o
  12   0   8        6.84        6.22      1.13 o
 -13   1   8        0.12        0.01      0.60 o
 -12   1   8        0.22        0.66      0.87 o
 -11   1   8        0.66        0.71      0.78 o
 -10   1   8       61.66       58.90      1.96 o
  -9   1   8       27.60       33.97      1.75 o
  -8   1   8        6.73        5.15      1.04 o
  -7   1   8       51.68       60.84      1.23 o
  -6   1   8        0.49        0.83      0.36 o
  -5   1   8       97.88      102.27      1.29 o
  -4   1   8      220.48      224.08      2.01 o
  -3   1   8      821.83      852.81      6.66 o
  -2   1   8      443.40      430.56      4.18 o
  -1   1   8      992.28      979.21      7.32 o
   0   1   8        0.46        0.92      0.21 o
   1   1   8     2328.83     2321.06     18.88 o
   2   1   8      120.93      149.31      1.79 o
   3   1   8     2131.46     2186.13     19.68 o
   4   1   8      102.28       87.82      1.60 o
   5   1   8      134.24      135.60      1.58 o
   6   1   8        0.86        1.82      0.49 o
   7   1   8       36.90       33.35      1.25 o
   8   1   8       51.46       49.11      1.75 o
   9   1   8      923.97      882.63     12.68 o
  10   1   8      124.32      133.12      4.43 o
  11   1   8      430.46      428.35      6.39 o
  12   1   8       18.65       15.93      1.10 o
  13   1   8       36.63       46.00      1.92 o
 -13   2   8      114.97      113.52      3.27 o
 -12   2   8      108.99      117.80      2.82 o
 -11   2   8       68.86       74.31      2.35 o
 -10   2   8        0.71        0.40      0.78 o
  -9   2   8       89.90       93.98      2.93 o
  -8   2   8      492.24      506.22      8.07 o
  -7   2   8       68.96       76.04      2.16 o
  -6   2   8      105.82      140.15      1.60 o
  -5   2   8      164.13      177.12      1.65 o
  -4   2   8      825.27      859.94      7.20 o
  -3   2   8      629.60      642.77      4.79 o
  -2   2   8     4747.09     4984.04     49.69 o
  -1   2   8      622.39      668.47      5.68 o
   0   2   8     1255.17     1301.01      9.83 o
   1   2   8      277.51      274.80      2.27 o
   2   2   8      122.27      140.39      1.37 o
   3   2   8       63.69       65.89      1.06 o
   4   2   8     1296.02     1235.23     10.23 o
   5   2   8        0.50        0.74      0.34 o
   6   2   8       23.32       19.58      0.88 o
   7   2   8        0.10        1.59      0.86 o
   8   2   8       26.86       23.93      1.43 o
   9   2   8        3.45        2.88      0.90 o
  10   2   8      279.92      293.19      6.56 o
  11   2   8       18.29       19.75      1.65 o
  12   2   8        4.77        5.94      1.10 o
  13   2   8        6.72        5.52      1.02 o
 -13   3   8        1.44        1.36      0.77 o
 -12   3   8       42.56       34.07      1.66 o
 -11   3   8       87.31       87.61      3.15 o
 -10   3   8      115.32      115.92      3.57 o
  -9   3   8      113.06      114.95      3.16 o
  -8   3   8      751.66      702.32     10.64 o
  -7   3   8      294.03      312.50      5.45 o
  -6   3   8      187.37      184.63      2.70 o
  -5   3   8       27.10       31.75      0.90 o
  -4   3   8        1.02        6.76      0.60 o
  -3   3   8      104.10       88.13      1.11 o
  -2   3   8       74.00       79.39      1.04 o
  -1   3   8      907.83      872.93      6.29 o
   0   3   8      186.26      190.34      1.62 o
   1   3   8     1590.86     1782.85     13.40 o
   2   3   8     1585.92     1809.77     13.60 o
   3   3   8      394.37      437.28      3.21 o
   4   3   8      480.70      459.01      3.97 o
   5   3   8       13.88       17.91      0.77 o
   6   3   8       11.72        9.54      0.77 o
   7   3   8        1.12        0.93      0.66 o
   8   3   8      539.28      519.61      8.04 o
   9   3   8     1098.09     1068.32     17.00 o
  10   3   8      229.35      236.06      5.31 o
  11   3   8      269.58      254.66      5.16 o
  12   3   8       78.35       79.02      2.71 o
  13   3   8       16.56       16.41      1.43 o
 -13   4   8       24.57       23.52      1.61 o
 -12   4   8        0.01        0.24      0.77 o
 -11   4   8       14.12       11.85      1.44 o
 -10   4   8      164.30      173.68      4.28 o
  -9   4   8       84.28       84.06      2.86 o
  -8   4   8        2.40        5.16      1.11 o
  -7   4   8     1128.97     1126.61     16.72 o
  -6   4   8       24.84       28.96      1.05 o
  -5   4   8     1252.72     1250.64     12.18 o
  -4   4   8       13.44       11.65      0.65 o
  -3   4   8     1254.37     1328.43     11.94 o
  -2   4   8      202.20      255.08      2.28 o
  -1   4   8      298.77      304.07      2.22 o
   0   4   8     6623.20     6845.14     71.26 o
   1   4   8      265.56      262.44      1.97 o
   2   4   8      628.68      580.46      4.17 o
   3   4   8      839.09      864.38      6.62 o
   4   4   8        1.11        1.57      0.42 o
   5   4   8      161.10      207.50      2.43 o
   6   4   8        2.07        3.74      0.57 o
   7   4   8      458.86      430.32      6.84 o
   8   4   8      237.84      236.34      4.64 o
   9   4   8        9.63       10.78      1.42 o
  10   4   8       22.83       23.03      2.17 o
  11   4   8      123.15      125.61      3.28 o
  12   4   8       13.61       18.43      1.44 o
  13   4   8        3.42        2.92      1.01 o
 -12   5   8        2.27        1.15      0.98 o
 -11   5   8       27.20       30.27      1.96 o
 -10   5   8       87.63       82.97      3.64 o
  -9   5   8       31.91       28.69      2.11 o
  -8   5   8       49.80       46.71      2.16 o
  -7   5   8      229.72      239.70      4.19 o
  -6   5   8      114.65      106.91      2.58 o
  -5   5   8        4.02        7.27      0.78 o
  -4   5   8      186.80      174.13      1.99 o
  -3   5   8       36.07       30.63      0.71 o
  -2   5   8       84.67       84.97      1.04 o
  -1   5   8      303.17      320.26      2.81 o
   0   5   8     2940.76     3132.21     29.05 o
   1   5   8       34.40       39.06      0.62 o
   2   5   8        0.87        2.94      0.49 o
   3   5   8       76.27      109.36      1.24 o
   4   5   8       87.47      103.18      1.70 o
   5   5   8       87.62       84.06      2.19 o
   6   5   8      135.65      129.66      3.03 o
   7   5   8      207.06      186.89      4.31 o
   8   5   8        0.55        2.36      1.14 o
   9   5   8       58.59       52.42      2.43 o
  10   5   8       98.12      113.03      3.12 o
  11   5   8        9.89        5.95      1.12 o
  12   5   8       63.95       69.74      2.10 o
 -12   6   8       65.33       70.50      2.31 o
 -11   6   8       13.39       11.09      1.65 o
 -10   6   8      205.45      224.06      5.68 o
  -9   6   8      173.79      178.73      4.03 o
  -8   6   8        0.03        1.76      0.98 o
  -7   6   8      323.08      303.91      5.62 o
  -6   6   8        5.42        7.61      1.08 o
  -5   6   8        0.05        1.03      0.70 o
  -4   6   8        4.51        9.91      0.73 o
  -3   6   8        2.58        3.13      0.52 o
  -2   6   8       13.66       13.28      0.75 o
  -1   6   8       89.43       85.11      1.19 o
   0   6   8      381.91      349.15      3.18 o
   1   6   8     1054.78     1071.49      8.73 o
   2   6   8       75.95      103.55      1.23 o
   3   6   8       68.15       67.32      1.15 o
   4   6   8       37.45       37.77      1.54 o
   5   6   8      181.99      187.59      3.61 o
   6   6   8        0.07        3.06      1.03 o
   7   6   8      293.27      284.78      5.60 o
   8   6   8        3.68        3.76      1.34 o
   9   6   8      108.81      115.83      3.97 o
  10   6   8       12.62       15.33      1.83 o
  11   6   8       40.72       40.96      2.11 o
  12   6   8        1.51        0.10      0.65 o
 -12   7   8        6.11        4.23      3.63 o
 -11   7   8       24.87       24.10      1.79 o
 -10   7   8        0.64        1.66      1.05 o
  -9   7   8      127.91      124.71      2.86 o
  -8   7   8       12.63       12.66      1.26 o
  -7   7   8      122.26      108.39      3.07 o
  -6   7   8       85.60       79.24      3.15 o
  -5   7   8       10.67        8.20      1.27 o
  -4   7   8      203.87      193.08      3.61 o
  -3   7   8      450.56      451.87      7.12 o
  -2   7   8      182.71      176.41      3.09 o
  -1   7   8      825.75      826.57     10.06 o
   0   7   8      194.69      186.26      2.28 o
   1   7   8      101.53      112.45      1.41 o
   2   7   8        2.45        2.64      0.53 o
   3   7   8      129.29      126.21      2.50 o
   4   7   8        2.59        3.57      0.96 o
   5   7   8       28.98       37.04      1.91 o
   6   7   8      128.92      122.19      3.24 o
   7   7   8       72.94       59.59      2.72 o
   8   7   8       70.34       69.36      2.86 o
   9   7   8      105.10      108.24      3.32 o
  10   7   8        4.19        3.46      1.12 o
  11   7   8       44.60       50.79      1.99 o
 -11   8   8       39.40       37.57      2.03 o
 -10   8   8       31.88       35.73      1.73 o
  -9   8   8      139.76      134.40      2.93 o
  -8   8   8        0.00        0.15      0.73 o
  -7   8   8       19.47       18.85      1.62 o
  -6   8   8       16.13       14.84      1.88 o
  -5   8   8        0.01        0.35      0.77 o
  -4   8   8       43.67       44.28      2.53 o
  -3   8   8       23.42       25.57      1.73 o
  -2   8   8        7.24       10.40      1.45 o
  -1   8   8        5.15        6.30      1.35 o
   0   8   8     1758.90     1704.73     25.19 o
   1   8   8      206.94      208.14      3.50 o
   2   8   8       86.67       92.12      2.23 o
   3   8   8        0.21        1.38      0.86 o
   4   8   8        0.61        1.60      0.98 o
   5   8   8       17.73       17.09      1.32 o
   6   8   8      707.26      692.81     11.26 o
   7   8   8        5.40        5.03      1.21 o
   8   8   8      150.75      140.10      3.91 o
   9   8   8        0.45        0.17      0.69 o
  10   8   8       10.89       14.63      1.45 o
  11   8   8        0.13        0.73      0.70 o
 -10   9   8        4.14        1.36      0.84 o
  -9   9   8       52.28       55.37      2.12 o
  -8   9   8       19.48       20.55      1.88 o
  -7   9   8      112.19      115.72      3.79 o
  -6   9   8      131.14      130.23      3.98 o
  -5   9   8      132.49      129.52      3.80 o
  -4   9   8       10.44        9.51      1.26 o
  -3   9   8       69.99       73.60      4.45 o
  -2   9   8        0.10        0.82      1.04 o
  -1   9   8      134.69      132.64      3.85 o
   0   9   8     1091.69     1112.33     17.54 o
   1   9   8       42.30       35.74      1.53 o
   2   9   8        1.07        1.27      0.90 o
   3   9   8       44.53       47.82      1.87 o
   4   9   8     1144.06     1182.56     20.78 o
   5   9   8       14.84       14.17      1.38 o
   6   9   8      550.91      576.21     11.73 o
   7   9   8      168.68      151.90      4.40 o
   8   9   8        0.23        1.38      0.84 o
   9   9   8        4.80        3.56      1.00 o
  10   9   8       12.98        9.43      0.95 o
  -9  10   8        2.56        0.90      0.90 o
  -8  10   8        0.13        0.87      1.04 o
  -7  10   8       67.90       74.94      2.74 o
  -6  10   8      311.89      316.86     11.18 o
  -5  10   8       99.54      100.13      3.70 o
  -4  10   8        1.60        3.28      1.05 o
  -3  10   8       39.47       41.01      3.07 o
  -2  10   8      161.46      170.60      4.67 o
  -1  10   8      266.85      266.56      6.37 o
   0  10   8      499.09      526.23     10.03 o
   1  10   8      104.05      112.52      3.24 o
   2  10   8     3481.86     3609.75     80.15 o
   3  10   8      126.58      128.08      3.81 o
   4  10   8      231.02      218.78      6.29 o
   5  10   8       83.76       93.30      4.01 o
   6  10   8      360.93      353.05      7.21 o
   7  10   8       47.34       49.62      2.25 o
   8  10   8        0.19        0.52      0.87 o
   9  10   8       87.10       92.27      3.80 o
  -8  11   8       70.10       64.34      2.44 o
  -7  11   8       10.60        7.95      1.16 o
  -6  11   8       76.86       90.72      2.95 o
  -5  11   8      100.87      105.28      3.19 o
  -4  11   8       21.80       22.54      2.04 o
  -3  11   8       57.78       61.34      2.52 o
  -2  11   8       57.21       59.69      2.68 o
  -1  11   8       47.37       55.12      2.32 o
   0  11   8      701.53      681.31     12.56 o
   1  11   8      580.46      605.78     11.39 o
   2  11   8      279.59      281.02      6.33 o
   3  11   8      566.78      581.22     11.38 o
   4  11   8       14.65       13.57      1.45 o
   5  11   8      272.25      280.31      6.69 o
   6  11   8       22.48       25.13      1.71 o
   7  11   8        7.83        4.30      0.95 o
   8  11   8      105.57      111.91      5.67 o
  -7  12   8        0.20        0.36      1.03 o
  -6  12   8        1.44        0.15      0.61 o
  -5  12   8       51.58       63.29      2.37 o
  -4  12   8       15.14        8.93      1.79 o
  -3  12   8       80.06       69.29      2.25 o
  -2  12   8       16.95       19.28      1.42 o
  -1  12   8       10.71        7.98      1.10 o
   0  12   8       42.03       41.38      1.94 o
   1  12   8        6.19        4.79      1.39 o
   2  12   8      636.02      629.41     19.08 o
   3  12   8      538.55      545.61     12.00 o
   4  12   8       50.89       49.89      5.56 o
   5  12   8        3.49        1.48      1.20 o
   6  12   8        0.12        0.29      1.06 o
   7  12   8        2.89        1.39      0.95 o
  -5  13   8       50.26       48.13      2.62 o
  -4  13   8       16.23       18.96      1.63 o
  -3  13   8        1.83        0.80      0.79 o
  -2  13   8       17.12       15.55      2.41 o
  -1  13   8        5.13        3.55      1.43 o
   0  13   8       18.79       16.56      3.99 o
   1  13   8       63.52       64.92      3.10 o
   2  13   8        1.24       -0.17      0.86 o
   3  13   8       21.39       18.08      5.33 o
   4  13   8        2.34        0.53      1.51 o
   5  13   8       18.46       20.99      2.65 o
  -2  14   8        1.01        0.18      0.97 o
  -1  14   8        0.78        1.32      1.05 o
   0  14   8        0.15        0.47      1.21 o
   1  14   8        0.00        0.23      1.06 o
 -13   0   9       17.53       24.44      1.99 o
 -11   0   9       16.80       17.91      2.36 o
  -9   0   9     1323.33     1421.64     38.06 o
  -7   0   9       81.56       87.51      2.30 o
  -5   0   9       14.55       18.43      1.43 o
  -3   0   9     1161.73     1217.66     14.07 o
  -1   0   9      633.09      581.59      6.75 o
   1   0   9     1493.90     1571.76     18.62 o
   3   0   9      166.97      156.88      2.49 o
   5   0   9      111.12       92.52      2.17 o
   7   0   9       45.54       41.77      2.18 o
   9   0   9      585.03      573.89     11.49 o
  11   0   9        1.34        0.51      0.92 o
  13   0   9        0.95        0.25      0.78 o
 -13   1   9       14.72       17.30      1.63 o
 -12   1   9       27.12       31.55      1.63 o
 -11   1   9        1.13        1.32      0.85 o
 -10   1   9        2.30        1.90      1.06 o
  -9   1   9      522.16      514.85      9.23 o
  -8   1   9       27.74       27.40      1.93 o
  -7   1   9        0.41        1.08      0.45 o
  -6   1   9        9.11        7.77      0.52 o
  -5   1   9      312.86      361.74      3.30 o
  -4   1   9      257.22      272.32      2.40 o
  -3   1   9       77.32       72.92      0.99 o
  -2   1   9     1951.81     1960.34     17.23 o
  -1   1   9       11.68       20.17      1.46 o
   0   1   9       98.51      112.66      1.14 o
   1   1   9        1.42        2.13      0.20 o
   2   1   9     1995.82     2082.46     18.88 o
   3   1   9       59.28       70.04      1.24 o
   4   1   9      186.54      191.10      1.92 o
   5   1   9        3.01        8.08      0.60 o
   6   1   9      473.32      433.30      5.19 o
   7   1   9       40.64       38.05      1.49 o
   8   1   9      114.65      116.82      2.94 o
   9   1   9     1296.90     1283.24     18.21 o
  10   1   9       25.40       27.55      1.56 o
  11   1   9        5.80        5.49      0.85 o
  12   1   9        3.78        2.64      0.76 o
  13   1   9       42.41       46.08      2.03 o
 -13   2   9        7.23        4.04      1.01 o
 -12   2   9       43.76       43.49      1.60 o
 -11   2   9        3.15        3.73      0.99 o
 -10   2   9      298.59      293.08      5.27 o
  -9   2   9      235.85      229.36      4.82 o
  -8   2   9      159.21      174.99      3.41 o
  -7   2   9      211.76      209.02      4.04 o
  -6   2   9      274.34      294.32      4.00 o
  -5   2   9      229.77      267.30      2.74 o
  -4   2   9        1.36        1.34      0.44 o
  -3   2   9        5.87       12.91      0.69 o
  -2   2   9      292.89      287.25      2.45 o
  -1   2   9     1030.57     1065.30      8.57 o
   0   2   9      124.65      117.01      1.15 o
   1   2   9        0.02        2.57      0.30 o
   2   2   9     3051.38     3259.71     31.76 o
   3   2   9      657.47      612.83      5.02 o
   4   2   9      806.34      778.03      6.59 o
   5   2   9      149.47      107.18      1.42 o
   6   2   9       76.81       73.37      1.88 o
   7   2   9      226.07      206.96      4.41 o
   8   2   9      172.24      163.94      3.59 o
   9   2   9      921.36      951.33     14.73 o
  10   2   9        2.01        2.13      0.99 o
  11   2   9       22.63       26.55      1.44 o
  12   2   9        0.96        0.85      0.74 o
  13   2   9        6.65        5.65      0.96 o
 -13   3   9        2.23        1.15      0.91 o
 -12   3   9      109.51      113.69      3.03 o
 -11   3   9       29.47       32.58      1.98 o
 -10   3   9       13.16       16.27      1.58 o
  -9   3   9      535.85      543.85      9.25 o
  -8   3   9     1436.40     1485.22     22.66 o
  -7   3   9        2.97        2.95      1.01 o
  -6   3   9      116.30      113.25      1.98 o
  -5   3   9      307.77      324.11      3.50 o
  -4   3   9       63.95       63.69      1.15 o
  -3   3   9      121.37      124.64      1.54 o
  -2   3   9      800.84      937.64      7.72 o
  -1   3   9       52.55       50.77      0.85 o
   0   3   9      953.57     1038.85      7.69 o
   1   3   9      280.42      303.67      2.24 o
   2   3   9      337.67      393.62      2.94 o
   3   3   9       92.77      105.45      1.10 o
   4   3   9       98.51      107.82      1.52 o
   5   3   9      157.70      148.23      1.97 o
   6   3   9        0.49        1.63      0.59 o
   7   3   9       50.41       46.53      1.70 o
   8   3   9     1562.21     1453.06     22.56 o
   9   3   9       43.27       45.87      2.27 o
  10   3   9      126.31      139.70      3.33 o
  11   3   9        6.32        6.58      1.19 o
  12   3   9      138.71      152.07      3.22 o
  13   3   9       30.11       34.34      1.99 o
 -13   4   9        1.62        0.24      0.75 o
 -12   4   9       22.89       28.35      1.71 o
 -11   4   9       33.09       30.51      1.71 o
 -10   4   9        5.11        4.62      1.15 o
  -9   4   9        3.21        2.25      1.05 o
  -8   4   9      559.78      555.71      9.08 o
  -7   4   9      825.11      775.28     12.19 o
  -6   4   9      259.21      269.56      4.52 o
  -5   4   9      696.40      718.77      8.43 o
  -4   4   9       79.16       80.43      1.37 o
  -3   4   9       10.55       10.22      0.61 o
  -2   4   9       28.64       31.30      0.65 o
  -1   4   9      591.25      609.47      4.62 o
   0   4   9      678.30      684.58      4.68 o
   1   4   9      406.22      469.52      3.49 o
   2   4   9      357.05      352.95      2.71 o
   3   4   9      225.58      209.29      2.58 o
   4   4   9      237.45      247.17      2.64 o
   5   4   9      436.35      433.68      5.39 o
   6   4   9      242.29      217.23      4.06 o
   7   4   9      819.50      801.03     12.31 o
   8   4   9        4.68        7.11      1.18 o
   9   4   9       86.62       77.32      2.39 o
  10   4   9        1.13        1.02      1.03 o
  11   4   9      106.22      116.07      3.16 o
  12   4   9        5.79        6.04      1.37 o
 -12   5   9       76.01       83.82      2.74 o
 -11   5   9        7.53        5.09      1.28 o
 -10   5   9       15.26       17.01      1.94 o
  -9   5   9      144.35      134.87      3.29 o
  -8   5   9        4.53        3.19      0.99 o
  -7   5   9       55.49       52.12      2.00 o
  -6   5   9      184.71      178.36      3.50 o
  -5   5   9        0.03        0.95      0.70 o
  -4   5   9      275.36      271.51      3.76 o
  -3   5   9      364.46      362.38      3.49 o
  -2   5   9      583.85      562.51      4.96 o
  -1   5   9        9.49       12.90      0.72 o
   0   5   9     1568.35     1626.57     13.11 o
   1   5   9        0.11        1.71      0.35 o
   2   5   9       87.51      104.24      1.20 o
   3   5   9       82.54       86.04      1.41 o
   4   5   9       30.32       35.91      1.26 o
   5   5   9       62.70       57.46      1.92 o
   6   5   9      418.07      437.63      7.55 o
   7   5   9       50.19       54.73      2.53 o
   8   5   9       16.57       22.21      1.73 o
   9   5   9       35.76       30.75      2.46 o
  10   5   9      340.85      336.73      7.28 o
  11   5   9       13.12       22.10      1.83 o
  12   5   9       16.41       22.26      1.61 o
 -12   6   9        0.81        0.29      0.67 o
 -11   6   9        1.81        2.38      1.23 o
 -10   6   9       39.10       39.00      2.26 o
  -9   6   9       31.52       36.08      2.13 o
  -8   6   9       99.10       84.13      2.51 o
  -7   6   9      587.13      559.49      9.59 o
  -6   6   9      167.95      160.33      3.35 o
  -5   6   9     1587.15     1593.04     23.03 o
  -4   6   9      359.23      345.84      5.65 o
  -3   6   9       23.26       25.30      1.14 o
  -2   6   9      184.91      206.49      2.70 o
  -1   6   9       54.66       55.20      1.09 o
   0   6   9      154.52      134.14      1.78 o
   1   6   9     1180.86     1223.00     11.43 o
   2   6   9       33.81       38.17      0.81 o
   3   6   9      689.84      654.94      8.57 o
   4   6   9      113.44      103.41      2.65 o
   5   6   9      579.71      561.94      8.80 o
   6   6   9        4.71        4.01      1.11 o
   7   6   9      192.76      211.37      4.60 o
   8   6   9        0.02        0.65      0.91 o
   9   6   9      179.56      188.52      5.20 o
  10   6   9       27.62       24.85      1.97 o
  11   6   9       10.70       15.27      1.65 o
  12   6   9        2.81        2.73      0.88 o
 -11   7   9       26.50       25.03      1.55 o
 -10   7   9      107.52      100.26      3.22 o
  -9   7   9      215.04      223.37      4.90 o
  -8   7   9       54.31       52.78      1.93 o
  -7   7   9      506.37      510.01      9.07 o
  -6   7   9      492.14      517.80      9.85 o
  -5   7   9        6.09        4.69      1.19 o
  -4   7   9        0.14        3.53      0.97 o
  -3   7   9       52.97       58.31      3.45 o
  -2   7   9       59.84       58.97      1.90 o
  -1   7   9      306.52      294.94      4.99 o
   0   7   9      765.02      755.72     10.12 o
   1   7   9      494.03      483.08      5.94 o
   2   7   9       82.60       73.36      1.64 o
   3   7   9       21.46       19.74      1.40 o
   4   7   9       15.55       19.75      1.41 o
   5   7   9        7.69       10.37      1.35 o
   6   7   9        2.44        5.29      1.20 o
   7   7   9      156.69      135.84      3.25 o
   8   7   9       16.54       12.58      1.85 o
   9   7   9        2.99        3.88      1.28 o
  10   7   9       12.09       13.58      1.45 o
  11   7   9       20.04       19.41      1.71 o
 -11   8   9        1.50        0.05      0.69 o
 -10   8   9        0.71        0.96      0.72 o
  -9   8   9       33.88       36.18      1.94 o
  -8   8   9        6.75        7.17      1.39 o
  -7   8   9       69.11       70.33      2.72 o
  -6   8   9      317.46      305.59      7.16 o
  -5   8   9      169.87      171.36      5.33 o
  -4   8   9      132.18      140.59      3.76 o
  -3   8   9        3.22        5.69      1.11 o
  -2   8   9      477.14      494.91      7.97 o
  -1   8   9       44.18       44.78      1.79 o
   0   8   9     1075.02     1034.74     15.88 o
   1   8   9     1249.57     1234.81     19.70 o
   2   8   9      606.61      587.95      9.18 o
   3   8   9       17.91       15.63      1.25 o
   4   8   9        3.24        4.44      1.20 o
   5   8   9       17.76       19.46      1.32 o
   6   8   9      228.52      238.27      4.62 o
   7   8   9      219.02      192.92      4.51 o
   8   8   9        0.29        1.27      0.97 o
   9   8   9       37.53       44.87      2.20 o
  10   8   9       38.14       41.79      2.10 o
 -10   9   9       14.70       11.86      1.64 o
  -9   9   9       29.67       28.66      1.71 o
  -8   9   9      153.55      153.72      3.97 o
  -7   9   9        0.24        0.14      0.83 o
  -6   9   9        1.17        3.74      1.39 o
  -5   9   9      331.45      304.53      7.14 o
  -4   9   9      144.35      131.13      3.34 o
  -3   9   9      229.06      238.25      4.71 o
  -2   9   9       55.83       55.24      2.68 o
  -1   9   9       90.58      102.68      3.66 o
   0   9   9     1984.02     2008.36     38.95 o
   1   9   9      135.22      137.76      3.10 o
   2   9   9      692.95      682.89     11.66 o
   3   9   9       44.35       45.77      1.81 o
   4   9   9       66.22       63.99      2.34 o
   5   9   9        9.08       12.67      1.35 o
   6   9   9        1.52        1.96      1.19 o
   7   9   9        7.34        6.56      1.18 o
   8   9   9        0.38        0.87      0.75 o
   9   9   9       45.53       48.31      2.04 o
  10   9   9        3.31        4.21      1.05 o
  -9  10   9       39.35       39.68      2.00 o
  -8  10   9       10.60        7.10      1.36 o
  -7  10   9       76.03       73.94      2.64 o
  -6  10   9        0.09        0.35      0.90 o
  -5  10   9        5.72        5.65      1.32 o
  -4  10   9      133.70      138.31      3.61 o
  -3  10   9       79.84       79.43      2.91 o
  -2  10   9       11.41        6.82      1.37 o
  -1  10   9      316.95      305.44      7.22 o
   0  10   9      110.61      114.92      3.63 o
   1  10   9     2296.44     2436.05     50.19 o
   2  10   9        5.98        6.62      1.27 o
   3  10   9        8.87        8.07      1.19 o
   4  10   9        6.89        7.72      1.23 o
   5  10   9       89.78       84.75      2.45 o
   6  10   9        3.46        4.57      1.42 o
   7  10   9       61.54       53.32      2.77 o
   8  10   9       55.15       62.52      2.30 o
   9  10   9       42.38       49.02      2.36 o
  -8  11   9        2.09        2.07      0.87 o
  -7  11   9       37.59       48.94      1.96 o
  -6  11   9       50.46       53.99      2.42 o
  -5  11   9        1.56        2.54      1.22 o
  -4  11   9        0.86        0.10      0.63 o
  -3  11   9      161.79      185.31      4.24 o
  -2  11   9       12.02       15.77      1.53 o
  -1  11   9      183.37      183.13      4.66 o
   0  11   9      281.63      292.84      6.17 o
   1  11   9      316.51      324.59      7.65 o
   2  11   9      328.41      333.05      7.52 o
   3  11   9       52.27       54.33      2.26 o
   4  11   9       49.32       52.82      2.67 o
   5  11   9      129.17      124.11      8.53 o
   6  11   9       73.18       68.81      4.70 o
   7  11   9       31.50       30.77      1.74 o
   8  11   9        2.37        2.40      1.77 o
  -6  12   9       18.23       11.28      1.95 o
  -5  12   9       66.82       71.00      2.88 o
  -4  12   9       40.38       36.38      2.24 o
  -3  12   9      124.74      145.65      3.58 o
  -2  12   9       96.10      111.95      3.09 o
  -1  12   9       43.35       45.98      1.87 o
   0  12   9        0.72        1.12      0.77 o
   1  12   9        0.21       -0.13      0.80 o
   2  12   9      317.79      340.29      9.22 o
   3  12   9       51.75       49.68      2.14 o
   4  12   9       44.35       39.82      5.14 o
   5  12   9       33.91       28.56      3.86 o
   6  12   9        0.06        0.82      1.30 o
  -4  13   9        0.20        1.38      1.08 o
  -3  13   9        0.24        0.25      0.58 o
  -2  13   9       50.00       52.12      2.98 o
  -1  13   9       25.05       37.46      2.45 o
   0  13   9       11.61       11.66      1.93 o
   1  13   9        0.40        0.78      0.94 o
   2  13   9        0.04        0.24      1.07 o
   3  13   9       15.43       11.05      7.16 o
   4  13   9        6.69        1.32      2.52 o
 -12   0  10       44.09       59.59      3.64 o
 -10   0  10       12.37       13.56      2.28 o
  -8   0  10       25.40       23.21      1.74 o
  -6   0  10        6.80        4.61      1.24 o
  -4   0  10       57.72       70.51      1.45 o
  -2   0  10     3675.70     4007.61     58.50 o
   0   0  10     1708.86     1737.54     19.65 o
   2   0  10       62.05       88.45      2.75 o
   4   0  10     8543.33     9222.91    169.76 o
   6   0  10      470.62      467.72      8.72 o
   8   0  10      227.33      219.07      5.26 o
  10   0  10       70.17       71.55      3.63 o
  12   0  10       39.06       41.74      1.94 o
 -13   1  10       17.66       24.27      1.86 o
 -12   1  10        8.40        6.01      1.04 o
 -11   1  10       23.54       28.97      1.67 o
 -10   1  10        5.20        4.77      1.23 o
  -9   1  10      228.01      233.70      4.59 o
  -8   1  10       10.12       13.35      1.59 o
  -7   1  10        0.46        1.79      0.63 o
  -6   1  10       15.66       20.12      1.00 o
  -5   1  10      226.68      238.23      2.41 o
  -4   1  10        6.43        8.15      0.44 o
  -3   1  10        4.21        5.98      0.63 o
  -2   1  10     1262.72     1275.48     10.88 o
  -1   1  10        3.84        6.04      0.46 o
   0   1  10       69.10       80.65      0.94 o
   1   1  10     1585.57     1663.69     14.50 o
   2   1  10      449.86      458.11      3.83 o
   3   1  10     2108.63     2122.12     19.66 o
   4   1  10      102.08      115.81      1.46 o
   5   1  10      693.78      631.03      7.00 o
   6   1  10      177.95      157.93      2.71 o
   7   1  10       50.11       52.03      1.90 o
   8   1  10       75.04       71.17      2.33 o
   9   1  10       57.21       56.96      2.14 o
  10   1  10       24.55       23.76      1.63 o
  11   1  10       71.06       71.50      1.85 o
  12   1  10       86.89       93.26      2.10 o
  13   1  10        1.53        0.77      0.86 o
 -13   2  10       20.60       25.88      2.04 o
 -12   2  10        0.43        0.20      0.57 o
 -11   2  10        0.05        0.97      0.76 o
 -10   2  10        7.89        8.16      1.18 o
  -9   2  10       66.37       66.17      2.74 o
  -8   2  10      536.33      522.54      8.40 o
  -7   2  10      324.36      297.68      5.04 o
  -6   2  10       80.02       80.43      2.04 o
  -5   2  10      506.85      535.11      6.35 o
  -4   2  10      189.58      175.53      2.21 o
  -3   2  10      574.28      593.46      5.73 o
  -2   2  10     1363.83     1511.03     13.94 o
  -1   2  10     1310.97     1348.65     11.83 o
   0   2  10      341.93      412.06      3.46 o
   1   2  10      992.08     1024.71      8.40 o
   2   2  10      120.42      118.79      1.39 o
   3   2  10       13.71       11.90      0.53 o
   4   2  10        0.83       12.34      0.62 o
   5   2  10      118.95      118.40      1.86 o
   6   2  10        4.46        5.03      0.90 o
   7   2  10      610.87      608.58      8.70 o
   8   2  10       85.26       93.72      2.57 o
   9   2  10      585.16      589.95      8.67 o
  10   2  10       76.44       82.53      2.30 o
  11   2  10        3.85        5.68      0.95 o
  12   2  10       38.51       43.32      1.57 o
 -13   3  10        0.69        1.25      1.10 o
 -12   3  10        0.19       -0.44      0.75 o
 -11   3  10       10.34        7.79      1.33 o
 -10   3  10        9.51       11.70      1.43 o
  -9   3  10        2.87        3.97      1.08 o
  -8   3  10       26.58       29.26      1.60 o
  -7   3  10      634.39      619.22     10.30 o
  -6   3  10      133.36      124.79      2.45 o
  -5   3  10      194.88      184.72      2.89 o
  -4   3  10       37.65       44.59      1.13 o
  -3   3  10       96.99       96.47      1.28 o
  -2   3  10       19.78       23.72      0.77 o
  -1   3  10      289.14      335.10      2.69 o
   0   3  10     1231.90     1287.01     10.26 o
   1   3  10      189.55      217.94      1.78 o
   2   3  10       96.84       88.66      1.12 o
   3   3  10      692.81      673.39      5.76 o
   4   3  10        3.40        2.35      0.52 o
   5   3  10      256.09      231.25      2.87 o
   6   3  10        7.43        7.92      1.17 o
   7   3  10      482.54      457.64      7.08 o
   8   3  10       95.33      106.68      3.17 o
   9   3  10      539.54      554.93      8.38 o
  10   3  10       81.04       83.37      2.50 o
  11   3  10      166.39      175.03      3.99 o
  12   3  10       13.44        6.52      1.11 o
 -12   4  10        2.89        1.95      0.91 o
 -11   4  10       29.88       28.40      1.64 o
 -10   4  10       40.68       43.44      2.16 o
  -9   4  10       12.33       17.78      1.68 o
  -8   4  10      411.19      383.23      6.56 o
  -7   4  10      147.16      132.14      3.36 o
  -6   4  10      329.49      319.71      4.66 o
  -5   4  10        0.04        2.01      0.61 o
  -4   4  10       39.07       42.69      1.39 o
  -3   4  10      144.16      136.08      1.74 o
  -2   4  10      100.55      117.70      1.66 o
  -1   4  10      291.60      352.90      2.94 o
   0   4  10       43.27       52.34      0.75 o
   1   4  10      786.11      864.64      7.16 o
   2   4  10       37.45       37.30      0.93 o
   3   4  10      240.32      258.11      2.75 o
   4   4  10        1.04        2.78      0.61 o
   5   4  10       82.01       71.50      1.99 o
   6   4  10      311.94      279.87      5.43 o
   7   4  10      174.37      165.52      3.96 o
   8   4  10      132.57      156.78      4.26 o
   9   4  10        8.40        5.19      1.28 o
  10   4  10      772.08      781.03     12.18 o
  11   4  10        1.65        3.04      1.22 o
  12   4  10        0.08        0.50      0.75 o
 -12   5  10        4.17        3.10      1.10 o
 -11   5  10        0.19        1.42      1.02 o
 -10   5  10        3.15        2.22      1.02 o
  -9   5  10      238.59      251.29      4.93 o
  -8   5  10       17.39       17.74      1.55 o
  -7   5  10     1029.01     1016.87     15.66 o
  -6   5  10       60.98       54.03      2.03 o
  -5   5  10       99.46       96.96      2.21 o
  -4   5  10      879.67      923.31     13.15 o
  -3   5  10       56.25       51.74      1.60 o
  -2   5  10       74.17       75.68      1.39 o
  -1   5  10       77.75       91.73      1.31 o
   0   5  10     1198.18     1278.11     11.43 o
   1   5  10        0.86        0.86      0.34 o
   2   5  10      496.80      472.47      4.61 o
   3   5  10       81.75       93.25      1.81 o
   4   5  10        0.01        1.07      0.84 o
   5   5  10       64.63       60.45      2.03 o
   6   5  10       66.68       62.51      2.53 o
   7   5  10      110.85       94.93      3.07 o
   8   5  10      191.18      182.91      4.24 o
   9   5  10      188.63      197.65      4.54 o
  10   5  10      142.68      145.01      3.98 o
  11   5  10       19.20       22.93      2.25 o
  12   5  10       31.36       29.52      1.64 o
 -11   6  10        4.65        3.71      1.35 o
 -10   6  10        1.22        7.85      2.73 o
  -9   6  10        0.76        1.23      0.86 o
  -8   6  10      210.37      193.67      4.43 o
  -7   6  10      501.52      474.50      7.52 o
  -6   6  10        0.02        0.83      0.76 o
  -5   6  10        0.62        4.17      1.18 o
  -4   6  10       12.50       11.24      1.16 o
  -3   6  10       96.74       97.25      2.42 o
  -2   6  10       49.46       57.45      1.32 o
  -1   6  10      351.08      340.40      3.97 o
   0   6  10      327.94      285.17      3.43 o
   1   6  10     2303.65     2412.58     29.93 o
   2   6  10      176.18      180.84      2.16 o
   3   6  10      111.09      121.09      2.51 o
   4   6  10       30.25       29.54      1.71 o
   5   6  10       34.93       32.35      1.84 o
   6   6  10        6.71        5.53      1.20 o
   7   6  10        9.92        4.73      1.24 o
   8   6  10       30.84       20.90      1.79 o
   9   6  10        3.45        8.88      1.73 o
  10   6  10        0.02        0.61      0.85 o
  11   6  10       15.30        9.03      1.32 o
 -11   7  10       23.75       25.20      2.09 o
 -10   7  10        7.96        5.14      1.14 o
  -9   7  10       24.91       30.44      1.65 o
  -8   7  10      104.52      115.68      2.83 o
  -7   7  10      108.60      115.04      3.33 o
  -6   7  10      238.64      222.67      5.06 o
  -5   7  10       33.05       31.90      1.48 o
  -4   7  10       16.53       16.00      1.27 o
  -3   7  10      279.98      276.93      5.56 o
  -2   7  10       60.84       51.42      2.18 o
  -1   7  10       65.51       74.40      2.87 o
   0   7  10      190.32      175.90      4.01 o
   1   7  10     1403.17     1373.25     21.52 o
   2   7  10      425.41      417.69      5.61 o
   3   7  10        4.63        2.25      0.92 o
   4   7  10        7.66        6.43      1.13 o
   5   7  10      162.14      162.02      3.71 o
   6   7  10       63.28       58.35      2.54 o
   7   7  10       40.25       38.19      2.09 o
   8   7  10       15.04       12.58      2.01 o
   9   7  10        4.70        3.41      1.09 o
  10   7  10        4.48        6.41      1.27 o
  11   7  10        0.01       -0.13      0.68 o
 -10   8  10       37.52       42.94      2.08 o
  -9   8  10        0.01        0.36      0.77 o
  -8   8  10       47.84       49.40      2.12 o
  -7   8  10        6.39        5.93      1.44 o
  -6   8  10      366.73      401.91     10.86 o
  -5   8  10      369.74      383.93      8.65 o
  -4   8  10      642.09      638.08     11.79 o
  -3   8  10      741.54      774.30     15.12 o
  -2   8  10     1113.89     1102.99     17.18 o
  -1   8  10        0.94        2.28      0.97 o
   0   8  10      464.90      459.68      7.52 o
   1   8  10      732.34      740.61     12.86 o
   2   8  10        4.62        2.68      0.87 o
   3   8  10       57.25       54.16      2.30 o
   4   8  10       31.05       32.09      1.86 o
   5   8  10      111.40      111.24      3.04 o
   6   8  10        0.33        1.15      0.83 o
   7   8  10       47.73       48.78      1.80 o
   8   8  10       62.84       55.31      2.55 o
   9   8  10        2.01        1.26      0.82 o
  10   8  10       24.44       31.44      2.08 o
 -10   9  10       53.85       64.37      3.73 o
  -9   9  10       86.21       94.42      2.58 o
  -8   9  10       13.30       13.23      1.44 o
  -7   9  10       21.51       22.36      1.91 o
  -6   9  10        6.31        5.40      1.56 o
  -5   9  10        1.70        1.42      1.16 o
  -4   9  10       48.08       40.27      3.38 o
  -3   9  10      413.19      438.82      8.52 o
  -2   9  10        9.47        7.09      1.27 o
  -1   9  10      120.94      124.08      3.84 o
   0   9  10     1288.52     1325.43     23.13 o
   1   9  10      912.73      965.15     16.49 o
   2   9  10       56.39       52.87      3.31 o
   3   9  10       42.07       40.65      2.34 o
   4   9  10        3.41        4.55      1.08 o
   5   9  10        6.02        5.16      1.18 o
   6   9  10        4.76        6.55      1.17 o
   7   9  10       33.90       34.28      2.49 o
   8   9  10       35.59       31.01      1.64 o
   9   9  10        0.30        0.25      0.60 o
  -9  10  10        0.61        0.18      0.79 o
  -8  10  10        7.23        2.63      0.96 o
  -7  10  10        0.25        0.12      0.82 o
  -6  10  10       11.56       13.50      1.70 o
  -5  10  10        5.37        3.77      1.25 o
  -4  10  10        0.48        0.24      0.67 o
  -3  10  10       55.86       58.06      2.24 o
  -2  10  10        7.02        8.32      1.32 o
  -1  10  10      179.67      179.09      4.42 o
   0  10  10      165.31      158.82      4.12 o
   1  10  10       22.82       29.67      1.89 o
   2  10  10       36.98       40.21      2.45 o
   3  10  10       59.10       59.93      2.64 o
   4  10  10       19.48       20.88      1.58 o
   5  10  10       97.57       88.73      2.50 o
   6  10  10       25.90       29.60      1.83 o
   7  10  10       46.57       57.00      2.17 o
   8  10  10        1.77        1.68      1.00 o
  -7  11  10        1.24        0.89      0.76 o
  -6  11  10        6.10        7.99      1.37 o
  -5  11  10        0.11        0.13      0.87 o
  -4  11  10        5.02        6.22      1.42 o
  -3  11  10       55.68       57.48      2.09 o
  -2  11  10       11.77       15.96      1.45 o
  -1  11  10      494.91      516.13      9.39 o
   0  11  10      348.67      382.34      7.16 o
   1  11  10       10.42       10.47      1.52 o
   2  11  10       13.04       11.33      1.40 o
   3  11  10       51.88       53.66      2.61 o
   4  11  10      207.10      192.25      8.01 o
   5  11  10        4.23        1.84      0.92 o
   6  11  10        1.01        0.49      0.67 o
   7  11  10        2.42        1.64      0.70 o
  -6  12  10        0.02        0.90      0.90 o
  -5  12  10       27.91       35.15      2.19 o
  -4  12  10      134.36      135.77      4.24 o
  -3  12  10       53.41       50.42      1.85 o
  -2  12  10       68.10       72.16      2.32 o
  -1  12  10       74.54       79.60      2.47 o
   0  12  10       51.13       62.57      4.07 o
   1  12  10       21.17       19.29      1.79 o
   2  12  10       81.30       80.80      2.58 o
   3  12  10      115.59      112.60      3.64 o
   4  12  10       14.84       11.16      1.53 o
   5  12  10        9.46        7.09      1.84 o
   6  12  10        1.73        1.29      1.61 o
  -4  13  10       15.28       10.08      6.07 o
  -3  13  10       29.66       28.27      5.28 o
  -2  13  10       19.13       19.53      1.81 o
  -1  13  10       11.46        5.92      0.95 o
   0  13  10       99.60       95.19      3.89 o
   1  13  10       17.98       15.95      2.17 o
   2  13  10       15.28       13.93      1.53 o
   3  13  10        0.13       -1.23      1.94 o
 -13   0  11        0.41        0.98      1.29 o
 -11   0  11       28.81       27.48      5.45 o
  -9   0  11      215.39      225.42      8.58 o
  -7   0  11       31.35       37.89      2.13 o
  -5   0  11       46.72       48.65      1.92 o
  -3   0  11     2506.27     2711.94     38.90 o
  -1   0  11     5082.40     5619.90     89.64 o
   1   0  11     1611.15     1748.19     23.73 o
   3   0  11       29.18       27.42      1.34 o
   5   0  11       56.11       64.48      2.25 o
   7   0  11      462.68      462.98      9.12 o
   9   0  11      233.09      223.44      5.27 o
  11   0  11       92.92       92.32      3.08 o
 -12   1  11        1.17        1.30      0.98 o
 -11   1  11        0.63        2.22      0.95 o
 -10   1  11       14.90       19.06      1.39 o
  -9   1  11        0.03        1.07      0.85 o
  -8   1  11       67.33       61.84      1.99 o
  -7   1  11      155.60      163.49      2.80 o
  -6   1  11       58.07       54.87      1.65 o
  -5   1  11      217.24      219.69      2.92 o
  -4   1  11     1488.66     1546.25     14.76 o
  -3   1  11      244.94      263.71      2.59 o
  -2   1  11      242.91      258.92      2.47 o
  -1   1  11      142.20      154.09      1.75 o
   0   1  11     2726.23     2712.03     26.38 o
   1   1  11     1015.19     1039.96      9.24 o
   2   1  11        0.00        3.20      0.46 o
   3   1  11      280.65      343.81      2.98 o
   4   1  11        3.08        2.62      0.43 o
   5   1  11      125.19      121.86      2.20 o
   6   1  11       40.60       36.82      1.49 o
   7   1  11       23.11       27.78      1.68 o
   8   1  11      373.24      367.96      6.35 o
   9   1  11       16.79       16.86      1.28 o
  10   1  11       78.64       84.83      2.18 o
  11   1  11       18.47       21.31      1.08 o
  12   1  11       11.15       18.13      0.88 o
 -12   2  11        0.78        0.01      0.55 o
 -11   2  11        0.08        0.25      0.70 o
 -10   2  11        6.92        4.93      1.03 o
  -9   2  11       10.51       12.25      1.40 o
  -8   2  11      125.12      125.10      3.97 o
  -7   2  11      559.15      536.83      8.75 o
  -6   2  11       38.60       40.88      1.59 o
  -5   2  11        0.21        0.39      0.43 o
  -4   2  11       80.32       77.73      1.36 o
  -3   2  11      282.78      264.63      3.57 o
  -2   2  11      154.67      176.69      1.96 o
  -1   2  11     2099.61     2238.04     21.76 o
   0   2  11     2141.82     2244.35     22.23 o
   1   2  11       43.10       48.54      1.17 o
   2   2  11       74.00       89.75      1.16 o
   3   2  11     2219.48     2298.97     22.35 o
   4   2  11      132.75      139.56      1.97 o
   5   2  11      297.20      285.82      3.58 o
   6   2  11        1.88        5.83      0.96 o
   7   2  11      576.07      581.23      8.48 o
   8   2  11     1689.49     1665.57     25.75 o
   9   2  11      199.18      192.07      3.71 o
  10   2  11      234.43      234.29      3.89 o
  11   2  11       21.09       12.24      1.39 o
  12   2  11        8.31        5.46      1.01 o
 -12   3  11        0.36        0.10      0.61 o
 -11   3  11        2.78        3.55      1.04 o
 -10   3  11        4.73        4.81      1.14 o
  -9   3  11        0.75        2.56      0.99 o
  -8   3  11      462.64      480.71      8.71 o
  -7   3  11        6.78        7.03      1.10 o
  -6   3  11       28.56       27.62      1.42 o
  -5   3  11       50.76       55.16      1.52 o
  -4   3  11        3.35        4.20      0.70 o
  -3   3  11        0.55        1.36      0.38 o
  -2   3  11      535.57      539.83      4.95 o
  -1   3  11      313.04      309.60      2.83 o
   0   3  11      573.51      578.33      5.14 o
   1   3  11      340.45      332.96      3.26 o
   2   3  11       27.27       35.72      1.00 o
   3   3  11       98.82       90.63      1.40 o
   4   3  11        4.79        3.50      0.68 o
   5   3  11      515.13      508.94      6.71 o
   6   3  11       17.66       27.00      2.01 o
   7   3  11      838.84      782.66     12.37 o
   8   3  11       37.19       46.79      1.88 o
   9   3  11      982.11     1030.38     15.12 o
  10   3  11      302.46      313.49      5.30 o
  11   3  11        7.03        5.00      0.96 o
  12   3  11        1.07        1.95      0.83 o
 -12   4  11       11.88        6.40      1.32 o
 -11   4  11       52.91       54.36      2.24 o
 -10   4  11       61.84       62.86      2.47 o
  -9   4  11        6.78        7.70      1.11 o
  -8   4  11      159.74      152.79      4.09 o
  -7   4  11      170.31      163.31      3.92 o
  -6   4  11       19.56       17.04      1.30 o
  -5   4  11       39.26       41.39      1.37 o
  -4   4  11       12.94       17.86      1.20 o
  -3   4  11      163.61      164.27      2.36 o
  -2   4  11      486.81      510.67      5.08 o
  -1   4  11      299.52      320.10      3.19 o
   0   4  11       60.39       65.21      1.07 o
   1   4  11       55.38       57.87      1.10 o
   2   4  11        4.37        7.48      0.60 o
   3   4  11       90.52       85.86      1.81 o
   4   4  11       64.52       68.48      1.98 o
   5   4  11      313.49      284.05      4.65 o
   6   4  11       98.82       83.50      2.80 o
   7   4  11        1.40        1.88      1.14 o
   8   4  11      299.76      304.35      6.38 o
   9   4  11     1034.15     1047.57     17.79 o
  10   4  11        7.99       11.03      1.35 o
  11   4  11       25.26       27.04      1.79 o
  12   4  11        6.20        3.76      0.91 o
 -12   5  11        6.58        3.64      0.94 o
 -11   5  11       15.62       15.98      1.47 o
 -10   5  11        1.43        3.77      1.11 o
  -9   5  11       97.77       98.81      2.62 o
  -8   5  11       75.65       71.26      2.57 o
  -7   5  11      183.85      184.96      4.03 o
  -6   5  11       12.64       12.81      1.25 o
  -5   5  11      335.65      327.83      5.69 o
  -4   5  11       12.25       21.79      1.12 o
  -3   5  11       23.60       25.75      2.15 o
  -2   5  11      517.27      550.96      6.50 o
  -1   5  11       16.13       18.33      0.85 o
   0   5  11      129.43      120.57      1.77 o
   1   5  11      851.74      873.50      9.18 o
   2   5  11     1488.73     1550.29     18.65 o
   3   5  11        0.66        1.64      0.59 o
   4   5  11        2.56        2.59      0.82 o
   5   5  11       51.90       52.29      2.33 o
   6   5  11       60.85       56.01      2.29 o
   7   5  11      193.51      175.61      4.23 o
   8   5  11      494.11      493.55      8.37 o
   9   5  11        0.11        0.98      0.79 o
  10   5  11       88.82       93.42      3.27 o
  11   5  11       34.46       39.32      1.98 o
 -11   6  11       24.31       20.52      1.81 o
 -10   6  11        4.73        5.92      1.20 o
  -9   6  11        8.55        9.79      1.33 o
  -8   6  11       78.86       76.41      2.87 o
  -7   6  11        0.34        0.64      0.70 o
  -6   6  11       23.96       25.49      1.53 o
  -5   6  11        0.00        0.56      0.67 o
  -4   6  11       73.28       76.58      2.30 o
  -3   6  11      430.54      450.87      6.94 o
  -2   6  11     1056.01     1057.47     15.55 o
  -1   6  11      187.75      168.82      3.13 o
   0   6  11      521.68      489.41      6.96 o
   1   6  11     1570.81     1593.68     23.72 o
   2   6  11      175.26      179.26      3.11 o
   3   6  11        5.52        7.11      0.92 o
   4   6  11        0.63        1.01      0.75 o
   5   6  11       18.13       17.03      1.52 o
   6   6  11      187.82      189.89      4.30 o
   7   6  11      308.01      271.73      6.07 o
   8   6  11       69.90       75.78      2.73 o
   9   6  11      280.22      270.49      5.44 o
  10   6  11       43.46       46.57      2.73 o
  11   6  11        0.66        0.30      0.69 o
 -11   7  11       22.90       25.69      1.85 o
 -10   7  11       86.89       93.09      2.97 o
  -9   7  11        4.22        3.18      0.90 o
  -8   7  11      107.19      108.37      2.98 o
  -7   7  11        6.76       10.39      1.76 o
  -6   7  11        2.57        2.09      1.04 o
  -5   7  11      151.39      165.72      3.43 o
  -4   7  11       83.10       86.32      2.50 o
  -3   7  11      260.70      245.71      5.09 o
  -2   7  11        3.00        1.82      0.96 o
  -1   7  11      166.87      179.79      3.84 o
   0   7  11        0.05        2.35      0.80 o
   1   7  11       79.15       69.63      2.46 o
   2   7  11        6.99        7.74      1.26 o
   3   7  11        1.18        1.35      0.83 o
   4   7  11       12.01        9.66      1.12 o
   5   7  11       65.58       70.93      3.10 o
   6   7  11       98.80      102.82      2.92 o
   7   7  11      238.71      216.71      4.51 o
   8   7  11      232.28      219.90      4.64 o
   9   7  11        4.76        6.97      1.27 o
  10   7  11       34.65       38.81      2.03 o
 -10   8  11       43.11       39.39      1.90 o
  -9   8  11      176.47      185.94      4.35 o
  -8   8  11       57.08       50.42      2.05 o
  -7   8  11        4.02        3.98      0.96 o
  -6   8  11      130.52      126.38      3.78 o
  -5   8  11      225.68      209.72      5.97 o
  -4   8  11      695.52      708.92     12.98 o
  -3   8  11       49.77       55.79      2.24 o
  -2   8  11     1556.54     1562.36     33.82 o
  -1   8  11      413.13      413.43      7.59 o
   0   8  11      207.05      213.27      4.12 o
   1   8  11      662.50      692.85     13.03 o
   2   8  11       16.87       16.04      2.18 o
   3   8  11       42.27       43.89      2.20 o
   4   8  11       13.39       10.99      1.33 o
   5   8  11      109.45      107.85      3.15 o
   6   8  11        0.32        1.49      0.81 o
   7   8  11       24.12       17.24      1.18 o
   8   8  11       12.02       14.57      1.40 o
   9   8  11        7.46        5.99      1.09 o
  10   8  11        0.25        0.42      0.64 o
  -9   9  11        0.55        0.34      0.77 o
  -8   9  11        0.93        0.57      0.77 o
  -7   9  11        1.38        3.04      1.11 o
  -6   9  11       41.15       39.81      2.17 o
  -5   9  11       35.09       35.95      2.54 o
  -4   9  11       68.79       63.96      2.68 o
  -3   9  11       34.20       39.51      2.06 o
  -2   9  11        4.40        6.41      1.26 o
  -1   9  11       30.52       26.72      1.97 o
   0   9  11      512.46      529.72      9.71 o
   1   9  11       10.74       12.74      1.35 o
   2   9  11      204.62      220.76      5.71 o
   3   9  11       15.75       16.66      1.83 o
   4   9  11       45.36       48.75      2.22 o
   5   9  11      253.93      247.02      6.41 o
   6   9  11       74.72       65.47      2.39 o
   7   9  11       50.96       63.06      2.29 o
   8   9  11       60.23       54.46      2.09 o
   9   9  11       90.03      100.08      2.81 o
  -8  10  11        0.50       -0.05      0.62 o
  -7  10  11       18.84       19.87      1.59 o
  -6  10  11       16.68       14.15      1.63 o
  -5  10  11        0.07        0.69      0.87 o
  -4  10  11       15.72       21.83      1.52 o
  -3  10  11       66.02       62.80      3.14 o
  -2  10  11       16.52       20.67      1.57 o
  -1  10  11      135.51      131.25      3.36 o
   0  10  11        1.44        1.47      0.86 o
   1  10  11       47.72       38.45      2.34 o
   2  10  11        6.74        7.49      1.39 o
   3  10  11       22.47       29.51      2.38 o
   4  10  11        0.12        1.01      0.89 o
   5  10  11      104.67       99.58      4.01 o
   6  10  11       17.62       14.60      2.44 o
   7  10  11      220.41      236.97      6.85 o
   8  10  11       60.23       64.97      2.87 o
  -7  11  11        2.25        0.89      0.82 o
  -6  11  11       10.45        9.29      1.33 o
  -5  11  11        9.38        7.12      1.16 o
  -4  11  11       88.40       90.24      3.54 o
  -3  11  11        1.47        1.52      0.93 o
  -2  11  11       30.79       28.50      2.27 o
  -1  11  11       71.90       90.05      3.06 o
   0  11  11        5.02        2.90      0.96 o
   1  11  11       21.59       24.85      1.78 o
   2  11  11        0.75        1.25      1.18 o
   3  11  11        1.93        3.42      1.29 o
   4  11  11       10.30       11.07      1.46 o
   5  11  11       66.09       64.94      2.90 o
   6  11  11        4.47        2.34      0.83 o
   7  11  11       18.79       26.87      3.56 o
  -5  12  11        3.52        4.16      1.01 o
  -4  12  11       21.00       25.79      2.07 o
  -3  12  11        4.78        5.42      1.15 o
  -2  12  11      231.48      241.78      4.45 o
  -1  12  11      153.83      153.07      3.68 o
   0  12  11       14.07        9.52      1.65 o
   1  12  11       16.67       12.85      1.38 o
   2  12  11       89.88       86.93      2.94 o
   3  12  11       79.81       86.11      2.79 o
   4  12  11        1.15        1.27      0.74 o
   5  12  11       11.89       14.73      3.48 o
  -3  13  11        0.91        0.23      0.99 o
  -2  13  11        5.34        1.24      2.32 o
  -1  13  11       73.02       81.07      5.76 o
   0  13  11      146.47      164.05      7.05 o
   1  13  11       42.03       56.33      2.54 o
   2  13  11        0.03       -0.70      1.67 o
 -12   0  12       32.51       34.30      2.79 o
 -10   0  12       88.79       94.25     14.04 o
  -8   0  12     2837.40     2991.99     78.88 o
  -6   0  12        0.65        1.60      1.19 o
  -4   0  12     2926.45     3003.74     55.93 o
  -2   0  12      320.96      359.19      4.42 o
   0   0  12     4843.05     5035.28     86.75 o
   2   0  12      411.91      421.81      5.50 o
   4   0  12     1542.83     1504.72     21.74 o
   6   0  12      332.15      335.01      7.57 o
   8   0  12     3544.85     3631.16     80.38 o
  10   0  12       52.28       57.91      2.64 o
  12   0  12        5.58        3.05      0.86 o
 -12   1  12        2.85        0.99      0.84 o
 -11   1  12        0.82        0.40      0.84 o
 -10   1  12       76.84       84.22      2.83 o
  -9   1  12       51.26       41.10      2.48 o
  -8   1  12      173.44      186.91      3.76 o
  -7   1  12      526.55      522.42      7.77 o
  -6   1  12        6.91        6.87      1.02 o
  -5   1  12       34.80       27.33      1.28 o
  -4   1  12      142.08      136.82      2.07 o
  -3   1  12        0.33        4.37      0.54 o
  -2   1  12      112.55       93.54      1.46 o
  -1   1  12      135.99      149.27      1.65 o
   0   1  12      177.54      191.55      2.29 o
   1   1  12      376.15      382.88      3.91 o
   2   1  12      104.01      102.72      1.49 o
   3   1  12     1168.94     1234.48     12.00 o
   4   1  12       64.85       66.46      1.28 o
   5   1  12     1464.98     1441.93     18.87 o
   6   1  12        0.31        0.34      0.59 o
   7   1  12       30.39       29.53      1.61 o
   8   1  12       29.18       30.99      1.63 o
   9   1  12        0.30        1.28      0.72 o
  10   1  12       22.91       23.03      1.28 o
  11   1  12       35.19       42.31      1.47 o
  12   1  12       27.75       33.79      1.54 o
 -12   2  12       10.03        5.65      1.37 o
 -11   2  12       12.85        6.08      1.97 o
 -10   2  12       10.47        7.81      1.17 o
  -9   2  12        4.01        4.30      1.07 o
  -8   2  12      355.87      367.22      6.34 o
  -7   2  12       97.10       93.20      2.41 o
  -6   2  12       55.05       53.99      2.12 o
  -5   2  12        3.26        4.66      0.82 o
  -4   2  12       76.98       73.33      1.67 o
  -3   2  12       24.93       22.92      0.89 o
  -2   2  12      584.98      591.49      5.58 o
  -1   2  12        4.89        5.58      0.47 o
   0   2  12      140.41      164.99      2.01 o
   1   2  12        0.99        5.63      0.59 o
   2   2  12      129.13      103.63      1.41 o
   3   2  12      117.77      105.59      1.55 o
   4   2  12     1892.47     1879.09     24.56 o
   5   2  12       37.93       42.60      1.62 o
   6   2  12        0.02        1.50      0.95 o
   7   2  12      213.71      214.40      3.71 o
   8   2  12      425.88      418.71      6.24 o
   9   2  12       39.97       41.70      1.63 o
  10   2  12        4.15        4.23      0.79 o
  11   2  12        2.59        1.80      0.70 o
  12   2  12       49.57       63.87      2.39 o
 -12   3  12        0.08       -0.30      0.74 o
 -11   3  12       57.86       64.82      2.48 o
 -10   3  12        6.83        5.27      1.20 o
  -9   3  12       83.00       97.50      2.61 o
  -8   3  12       21.78       20.04      1.74 o
  -7   3  12       45.20       48.66      1.90 o
  -6   3  12        3.89        3.96      0.87 o
  -5   3  12      294.40      289.75      4.47 o
  -4   3  12        3.59        4.12      0.75 o
  -3   3  12        0.33        3.11      0.49 o
  -2   3  12        0.75        3.45      0.51 o
  -1   3  12       12.03       12.90      0.73 o
   0   3  12       63.35       69.52      1.47 o
   1   3  12       98.62      100.17      1.71 o
   2   3  12       42.80       42.14      1.09 o
   3   3  12      251.98      240.81      3.33 o
   4   3  12      125.00      137.51      2.84 o
   5   3  12      320.35      306.99      4.46 o
   6   3  12      100.22       91.05      2.46 o
   7   3  12      838.72      865.00     13.69 o
   8   3  12       32.78       29.74      1.92 o
   9   3  12        3.26        2.30      1.00 o
  10   3  12      154.17      161.87      3.89 o
  11   3  12        7.55        4.11      0.97 o
  12   3  12       23.12       37.01      1.77 o
 -12   4  12       24.04       31.77      3.32 o
 -11   4  12        1.72        0.64      0.70 o
 -10   4  12        0.13        1.03      0.85 o
  -9   4  12        0.96        1.49      0.84 o
  -8   4  12        2.36        2.29      1.14 o
  -7   4  12       75.59       70.97      2.68 o
  -6   4  12        1.51        3.59      0.82 o
  -5   4  12       25.87       23.52      1.20 o
  -4   4  12       15.89       17.11      1.12 o
  -3   4  12      164.94      148.90      2.95 o
  -2   4  12        5.26        6.42      0.64 o
  -1   4  12        0.83        1.56      0.53 o
   0   4  12      700.30      689.52      8.73 o
   1   4  12      148.70      136.28      2.14 o
   2   4  12      289.73      276.10      3.44 o
   3   4  12      344.96      314.89      4.61 o
   4   4  12       56.54       58.95      1.81 o
   5   4  12        5.84        5.70      1.03 o
   6   4  12       98.28       75.02      2.64 o
   7   4  12      137.33      123.60      3.18 o
   8   4  12        9.14        7.19      1.48 o
   9   4  12        8.30        7.13      1.36 o
  10   4  12        0.62        1.12      0.96 o
  11   4  12        0.56        0.25      0.49 o
 -11   5  12        5.42        4.32      1.10 o
 -10   5  12       43.83       38.24      2.01 o
  -9   5  12       91.11       81.48      2.46 o
  -8   5  12       40.57       36.24      1.90 o
  -7   5  12        1.34        1.91      0.91 o
  -6   5  12      124.28      120.36      2.49 o
  -5   5  12       22.42       24.37      1.28 o
  -4   5  12       22.90       24.25      1.25 o
  -3   5  12      523.06      506.64      9.25 o
  -2   5  12      250.16      260.66      3.96 o
  -1   5  12      180.08      179.76      3.18 o
   0   5  12      114.33      104.81      2.05 o
   1   5  12      161.21      142.47      2.38 o
   2   5  12       13.85        9.94      0.94 o
   3   5  12       35.75       35.23      1.71 o
   4   5  12        0.20        1.61      0.84 o
   5   5  12       98.62       89.53      2.43 o
   6   5  12      306.76      301.40      5.36 o
   7   5  12      371.77      314.46      6.10 o
   8   5  12      314.35      325.59      6.29 o
   9   5  12      346.30      353.15      6.39 o
  10   5  12        0.17        0.14      0.68 o
  11   5  12        0.70        1.20      0.88 o
 -11   6  12        0.08        0.38      0.77 o
 -10   6  12       19.04       26.30      1.95 o
  -9   6  12        4.04        3.54      0.83 o
  -8   6  12      113.07      114.03      3.19 o
  -7   6  12      130.26      135.03      3.45 o
  -6   6  12        3.54        3.89      0.99 o
  -5   6  12       49.69       42.56      1.84 o
  -4   6  12      234.64      229.81      4.19 o
  -3   6  12      188.47      192.80      3.96 o
  -2   6  12      221.10      211.87      3.95 o
  -1   6  12      268.05      237.16      4.68 o
   0   6  12       23.22       25.88      1.39 o
   1   6  12        3.08        4.88      1.23 o
   2   6  12        0.00        1.44      0.77 o
   3   6  12        9.70       12.35      1.32 o
   4   6  12       16.56       19.95      1.33 o
   5   6  12        9.37        8.03      1.16 o
   6   6  12      680.71      634.39     10.80 o
   7   6  12       16.16       16.85      1.94 o
   8   6  12        8.13        5.78      1.13 o
   9   6  12        0.46        0.64      0.73 o
  10   6  12        4.47        2.05      0.99 o
  11   6  12        3.76        1.49      0.89 o
 -10   7  12       10.21        6.12      1.16 o
  -9   7  12       78.97       85.48      2.37 o
  -8   7  12       71.58       68.55      2.60 o
  -7   7  12      296.56      319.99      6.57 o
  -6   7  12        0.98        1.54      1.04 o
  -5   7  12      516.70      469.33      8.35 o
  -4   7  12      390.47      390.08      6.44 o
  -3   7  12      645.63      634.16     10.53 o
  -2   7  12      615.79      613.82     10.16 o
  -1   7  12     1183.60     1230.35     21.40 o
   0   7  12       88.45       90.27      2.42 o
   1   7  12      847.57      856.99     14.63 o
   2   7  12        3.07        2.35      0.97 o
   3   7  12      229.62      231.35      4.78 o
   4   7  12       14.52       16.39      1.45 o
   5   7  12      387.53      367.81      6.62 o
   6   7  12       97.31       95.41      2.59 o
   7   7  12      151.09      142.62      3.45 o
   8   7  12        0.86        1.32      0.76 o
   9   7  12        7.95        6.29      1.16 o
  10   7  12       31.24       34.88      2.09 o
 -10   8  12       44.55       50.53      3.30 o
  -9   8  12        3.25        3.69      0.96 o
  -8   8  12        0.53        0.48      0.63 o
  -7   8  12        9.56        7.95      1.07 o
  -6   8  12       25.70       27.63      1.87 o
  -5   8  12        0.23        1.41      0.96 o
  -4   8  12      269.48      251.67      5.36 o
  -3   8  12       98.36      100.20      2.82 o
  -2   8  12      515.78      509.94     11.83 o
  -1   8  12      607.34      595.10     10.67 o
   0   8  12       18.05       15.70      1.25 o
   1   8  12       26.47       27.67      1.69 o
   2   8  12      868.58      919.56     18.98 o
   3   8  12        1.80        2.10      1.30 o
   4   8  12       31.51       28.54      1.72 o
   5   8  12       24.24       23.02      1.51 o
   6   8  12       51.85       50.15      1.84 o
   7   8  12        2.66        4.31      0.93 o
   8   8  12        3.12        2.86      0.73 o
   9   8  12       17.23       19.14      1.36 o
  -9   9  12        0.03       -0.05      0.73 o
  -8   9  12        2.33        2.20      0.94 o
  -7   9  12       16.56       10.70      1.49 o
  -6   9  12       14.95       14.60      1.51 o
  -5   9  12      120.46      117.00      4.25 o
  -4   9  12        7.06        7.92      1.25 o
  -3   9  12       62.53       61.44      2.43 o
  -2   9  12        3.35        3.88      1.10 o
  -1   9  12      104.07       95.45      2.60 o
   0   9  12       30.21       28.45      2.00 o
   1   9  12        0.01        1.68      0.86 o
   2   9  12        8.72       11.05      1.61 o
   3   9  12      247.12      261.36      6.22 o
   4   9  12        0.67        1.83      1.09 o
   5   9  12       52.51       49.69      2.14 o
   6   9  12       88.20       88.38      2.83 o
   7   9  12       23.27       17.15      1.11 o
   8   9  12       72.58       72.56      2.50 o
  -8  10  12        0.13        0.45      0.75 o
  -7  10  12        4.16        2.26      1.08 o
  -6  10  12       63.04       70.22      2.52 o
  -5  10  12        3.74        2.51      0.98 o
  -4  10  12       85.77       81.04      2.38 o
  -3  10  12       11.03       18.09      1.54 o
  -2  10  12       30.84       34.55      2.70 o
  -1  10  12      186.99      170.90      4.72 o
   0  10  12       25.04       21.12      1.67 o
   1  10  12      263.84      271.23      6.06 o
   2  10  12       16.31       15.02      1.78 o
   3  10  12        2.82        5.27      1.36 o
   4  10  12       41.69       50.31      2.63 o
   5  10  12        9.88        5.95      1.51 o
   6  10  12       13.84        9.11      1.74 o
   7  10  12       41.53       35.83      1.91 o
  -6  11  12        8.34       11.38      1.53 o
  -5  11  12        7.68        6.30      1.22 o
  -4  11  12        0.27        0.75      0.80 o
  -3  11  12        1.10        2.10      0.86 o
  -2  11  12        9.85        7.82      1.34 o
  -1  11  12        0.40        0.93      0.78 o
   0  11  12       58.03       59.45      2.22 o
   1  11  12      154.00      160.18      4.60 o
   2  11  12        2.20        2.04      1.05 o
   3  11  12       18.66       16.02      2.94 o
   4  11  12       13.11       15.95      1.37 o
   5  11  12        0.35        0.75      0.69 o
   6  11  12       35.14       40.21      2.16 o
  -4  12  12       22.01       31.34      2.23 o
  -3  12  12       13.53       14.40      2.30 o
  -2  12  12       18.77       15.37      2.55 o
  -1  12  12        6.68        6.25      1.20 o
   0  12  12      203.53      193.36     11.11 o
   1  12  12       59.67       55.70      3.33 o
   2  12  12       26.55       29.94      2.22 o
   3  12  12        0.01        1.02      0.77 o
   4  12  12        0.05       -0.32      0.89 o
 -11   0  13        1.12        3.08      1.44 o
  -9   0  13      306.90      304.66     15.80 o
  -7   0  13     1075.70     1032.03     23.76 o
  -5   0  13       51.47       49.04      4.19 o
  -3   0  13       10.23        9.61      1.40 o
  -1   0  13       50.86       64.63      2.41 o
   1   0  13        0.08        2.05      0.73 o
   3   0  13      732.21      759.36     12.49 o
   5   0  13     3088.75     3021.85     63.12 o
   7   0  13      429.27      419.28      9.53 o
   9   0  13       81.52       92.63      3.42 o
  11   0  13        2.01        2.29      1.00 o
 -12   1  13       16.66       20.29      1.39 o
 -11   1  13       47.43       51.62      2.24 o
 -10   1  13        3.26        4.85      1.18 o
  -9   1  13        9.58       11.64      1.81 o
  -8   1  13       34.49       33.57      2.03 o
  -7   1  13       62.42       61.76      2.13 o
  -6   1  13        2.84        2.17      0.82 o
  -5   1  13      189.74      190.79      4.42 o
  -4   1  13       19.70       22.77      1.18 o
  -3   1  13     1313.69     1337.56     23.01 o
  -2   1  13      606.75      590.42      6.19 o
  -1   1  13      300.30      298.84      3.75 o
   0   1  13      136.86      120.91      2.02 o
   1   1  13      219.48      214.19      2.89 o
   2   1  13      231.47      218.14      3.11 o
   3   1  13      123.68      119.71      2.12 o
   4   1  13      350.47      312.65      4.39 o
   5   1  13     1201.95     1218.59     15.57 o
   6   1  13     1672.23     1585.51     22.91 o
   7   1  13        1.07        2.87      0.87 o
   8   1  13      931.03      927.77     13.34 o
   9   1  13       13.65       14.35      1.12 o
  10   1  13       38.25       38.32      1.34 o
  11   1  13        7.70        5.08      0.86 o
  12   1  13       17.74       25.13      1.95 o
 -12   2  13        1.55        2.86      1.00 o
 -11   2  13        5.17        2.13      0.80 o
 -10   2  13       10.88        6.93      1.20 o
  -9   2  13       21.08       24.20      1.48 o
  -8   2  13      527.45      516.10      8.73 o
  -7   2  13      193.17      207.39      3.90 o
  -6   2  13      209.95      190.20      3.46 o
  -5   2  13       57.21       52.42      1.84 o
  -4   2  13      565.05      558.91      7.29 o
  -3   2  13      475.87      498.94      5.37 o
  -2   2  13      214.57      211.13      2.45 o
  -1   2  13      270.97      286.57      3.96 o
   0   2  13      108.64      106.47      1.89 o
   1   2  13      274.33      273.28      3.47 o
   2   2  13       43.73       39.78      1.29 o
   3   2  13       28.70       28.74      1.11 o
   4   2  13      623.35      596.34      8.77 o
   5   2  13       67.13       60.88      1.98 o
   6   2  13      431.56      425.89      6.83 o
   7   2  13      176.72      169.62      3.86 o
   8   2  13        2.20        3.84      0.94 o
   9   2  13      163.47      179.88      3.50 o
  10   2  13        5.90        6.45      0.98 o
  11   2  13       22.80       19.20      1.16 o
 -12   3  13        7.68        2.51      3.59 o
 -11   3  13        4.89        3.74      1.10 o
 -10   3  13       52.29       51.84      2.05 o
  -9   3  13      189.51      198.30      3.78 o
  -8   3  13       12.64       18.60      1.75 o
  -7   3  13        6.13        4.77      1.01 o
  -6   3  13      224.48      228.88      3.97 o
  -5   3  13        3.97        5.59      0.95 o
  -4   3  13       15.87       15.80      1.14 o
  -3   3  13       50.98       48.40      1.45 o
  -2   3  13        3.36        2.39      0.52 o
  -1   3  13      349.66      333.65      4.17 o
   0   3  13       94.77      100.18      1.97 o
   1   3  13      139.15      136.45      2.57 o
   2   3  13       24.77       21.10      1.24 o
   3   3  13      111.93      115.82      2.40 o
   4   3  13      293.82      286.14      4.67 o
   5   3  13      277.29      262.79      4.33 o
   6   3  13        0.00        3.95      1.54 o
   7   3  13      968.07     1034.17     16.02 o
   8   3  13       69.13       61.52      2.16 o
   9   3  13       88.41       80.32      2.40 o
  10   3  13      163.50      164.18      3.74 o
  11   3  13       31.99       34.10      1.39 o
 -11   4  13        0.05       -0.16      0.57 o
 -10   4  13        3.65        1.34      0.94 o
  -9   4  13        0.63        1.40      0.83 o
  -8   4  13      261.04      260.48      7.03 o
  -7   4  13      149.47      156.69      3.47 o
  -6   4  13       10.09        8.66      1.05 o
  -5   4  13      292.45      293.32      4.68 o
  -4   4  13       48.99       47.52      1.65 o
  -3   4  13      142.11      132.88      2.39 o
  -2   4  13       97.03       92.08      2.17 o
  -1   4  13      121.40      115.19      2.30 o
   0   4  13        0.57        4.13      1.52 o
   1   4  13     1133.99     1056.44     15.17 o
   2   4  13      117.60      117.93      2.57 o
   3   4  13      109.85      111.13      2.73 o
   4   4  13        6.74        9.55      1.24 o
   5   4  13        7.67        5.58      0.93 o
   6   4  13        7.89        7.11      1.22 o
   7   4  13       97.04       70.04      2.29 o
   8   4  13       19.56       22.43      1.46 o
   9   4  13        0.46        1.19      0.91 o
  10   4  13      111.01      116.61      2.74 o
  11   4  13        3.78        3.29      0.87 o
 -11   5  13       18.74       18.41      1.90 o
 -10   5  13      101.54      101.18      2.95 o
  -9   5  13        9.39        6.18      1.01 o
  -8   5  13       27.29       33.65      1.81 o
  -7   5  13        9.58       14.02      1.30 o
  -6   5  13       37.18       41.43      1.70 o
  -5   5  13       80.39       74.36      2.08 o
  -4   5  13       83.04       83.99      2.34 o
  -3   5  13        5.21        6.97      1.00 o
  -2   5  13        6.89       10.25      1.17 o
  -1   5  13        0.81        3.38      0.91 o
   0   5  13      267.77      275.82      5.03 o
   1   5  13       95.54       93.00      2.32 o
   2   5  13      632.94      650.73      9.00 o
   3   5  13      176.39      165.20      3.40 o
   4   5  13       45.49       48.89      1.86 o
   5   5  13        3.54        2.94      1.03 o
   6   5  13        0.10        1.29      0.78 o
   7   5  13       28.45       20.73      1.59 o
   8   5  13       22.04       19.33      1.68 o
   9   5  13       14.82       23.37      1.71 o
  10   5  13        6.84        4.71      0.95 o
  11   5  13        0.11       -0.02      0.54 o
 -10   6  13        0.12        0.38      0.57 o
  -9   6  13        0.49        0.60      0.73 o
  -8   6  13       25.79       26.12      1.85 o
  -7   6  13      186.34      198.28      4.49 o
  -6   6  13      301.26      306.15      5.60 o
  -5   6  13      575.28      534.63      8.53 o
  -4   6  13       59.12       63.66      2.01 o
  -3   6  13        0.35        1.22      0.74 o
  -2   6  13     1370.11     1403.12     22.94 o
  -1   6  13     1072.89     1052.62     17.21 o
   0   6  13      156.91      152.52      4.03 o
   1   6  13      902.22      915.00     15.71 o
   2   6  13        6.72        6.89      1.19 o
   3   6  13      156.43      159.25      3.20 o
   4   6  13       78.44       59.32      2.16 o
   5   6  13        9.22        9.10      1.16 o
   6   6  13        0.01        0.33      0.73 o
   7   6  13       15.20       18.89      1.46 o
   8   6  13      229.47      243.59      4.65 o
   9   6  13       79.74       99.61      2.61 o
  10   6  13        2.16        0.36      0.81 o
 -10   7  13       69.10       63.10      2.72 o
  -9   7  13       28.36       23.78      1.59 o
  -8   7  13      234.19      239.29      5.58 o
  -7   7  13        1.88        2.33      0.90 o
  -6   7  13      105.05       99.53      2.71 o
  -5   7  13       86.07       80.56      2.23 o
  -4   7  13      226.95      247.75      4.95 o
  -3   7  13       50.62       47.55      1.94 o
  -2   7  13        0.13        2.15      1.00 o
  -1   7  13        5.97        7.05      1.13 o
   0   7  13        6.85        9.68      1.56 o
   1   7  13        9.29        8.96      1.37 o
   2   7  13      470.74      492.70      8.98 o
   3   7  13       16.40       18.76      1.67 o
   4   7  13       77.66       76.15      2.71 o
   5   7  13        0.48        2.29      1.03 o
   6   7  13       63.71       57.35      2.06 o
   7   7  13        6.17        3.22      0.89 o
   8   7  13       94.92       98.64      2.53 o
   9   7  13        4.69        3.15      0.74 o
  -9   8  13       19.14       19.54      1.69 o
  -8   8  13        2.85        2.11      1.12 o
  -7   8  13        2.51        2.43      0.76 o
  -6   8  13        3.27        3.00      1.08 o
  -5   8  13      126.58      117.52      3.12 o
  -4   8  13      288.31      277.23      5.05 o
  -3   8  13       18.25       25.90      2.06 o
  -2   8  13        5.57        5.46      1.32 o
  -1   8  13        0.82        1.40      1.05 o
   0   8  13        5.83        7.64      1.33 o
   1   8  13      175.87      163.90      4.44 o
   2   8  13        0.23       -0.32      1.12 o
   3   8  13      645.48      642.96     13.63 o
   4   8  13       21.24       17.59      2.13 o
   5   8  13        4.15        3.61      1.22 o
   6   8  13        4.71        3.91      0.78 o
   7   8  13      110.47       98.35      2.24 o
   8   8  13       16.29       17.27      1.22 o
   9   8  13       10.77       13.74      1.50 o
  -8   9  13        0.81        1.18      0.87 o
  -7   9  13       65.83       73.03      2.54 o
  -6   9  13       29.78       35.60      1.84 o
  -5   9  13       42.09       41.99      2.27 o
  -4   9  13        6.01        4.62      1.06 o
  -3   9  13        4.52        4.89      1.14 o
  -2   9  13       18.39       20.76      1.59 o
  -1   9  13        6.54        8.41      1.11 o
   0   9  13       57.01       54.62      3.22 o
   1   9  13       42.28       40.86      2.20 o
   2   9  13       31.33       32.84      2.38 o
   3   9  13        0.12        0.31      0.89 o
   4   9  13      207.07      218.09      5.22 o
   5   9  13       30.71       30.43      1.75 o
   6   9  13       81.20       79.18      2.46 o
   7   9  13        5.86        2.14      0.63 o
   8   9  13      199.14      225.47      9.76 o
  -7  10  13       66.83       70.02      2.32 o
  -6  10  13       31.26       38.46      1.72 o
  -5  10  13       63.66       63.59      2.58 o
  -4  10  13      102.84      101.19      2.61 o
  -3  10  13       93.22      103.00      3.11 o
  -2  10  13        1.76        3.65      1.22 o
  -1  10  13        0.08        0.91      0.94 o
   0  10  13       15.43       14.85      1.72 o
   1  10  13       12.46       11.23      1.47 o
   2  10  13       64.96       71.22      2.81 o
   3  10  13        0.19       -0.28      0.83 o
   4  10  13       75.55       78.76      2.65 o
   5  10  13        0.04       -0.04      0.61 o
   6  10  13        1.23        1.72      0.76 o
   7  10  13       10.46        9.92      2.22 o
  -6  11  13       35.70       43.76      2.30 o
  -5  11  13       12.69       13.52      1.22 o
  -4  11  13        3.51        2.12      0.85 o
  -3  11  13        2.09        2.50      0.99 o
  -2  11  13       17.42       14.42      2.71 o
  -1  11  13      113.82      110.18      7.58 o
   0  11  13      188.86      207.65      5.81 o
   1  11  13        9.85        7.41      1.57 o
   2  11  13        0.00        0.89      1.18 o
   3  11  13        8.63        9.13      1.39 o
   4  11  13        6.25        5.72      1.04 o
   5  11  13        2.14        0.87      0.92 o
  -3  12  13       27.44       34.85      2.23 o
  -2  12  13        0.55        0.93      0.68 o
  -1  12  13       72.78       76.49      3.36 o
   0  12  13       15.19        5.62      1.50 o
   1  12  13       11.95        7.47      1.16 o
   2  12  13       80.72       86.36      3.61 o
   3  12  13        4.80        5.01      1.67 o
 -10   0  14       58.99       67.26      3.60 o
  -8   0  14      846.05      894.32     21.11 o
  -6   0  14       20.67       23.67      2.06 o
  -4   0  14       39.51       37.35      2.09 o
  -2   0  14     1764.36     1656.40     40.75 o
   0   0  14       62.10       75.35      3.25 o
   2   0  14      175.32      181.32      5.15 o
   4   0  14     1607.98     1576.28     32.80 o
   6   0  14        0.09        0.43      0.79 o
   8   0  14      123.92      126.42      4.96 o
  10   0  14       84.54       95.68      2.98 o
 -11   1  14        4.99        3.76      1.08 o
 -10   1  14       56.98       56.39      3.91 o
  -9   1  14       29.44       33.20      2.17 o
  -8   1  14        3.02        4.87      1.09 o
  -7   1  14        0.06        0.57      0.79 o
  -6   1  14      256.10      246.15      4.54 o
  -5   1  14       85.56       90.72      2.52 o
  -4   1  14        4.41        5.71      0.90 o
  -3   1  14       40.67       39.74      1.53 o
  -2   1  14     1676.74     1667.49     24.03 o
  -1   1  14       90.13       87.21      2.11 o
   0   1  14       12.19       14.80      0.90 o
   1   1  14      680.43      676.03      8.61 o
   2   1  14     1080.22     1030.00     13.38 o
   3   1  14       14.72       12.63      1.05 o
   4   1  14        1.08        2.47      0.81 o
   5   1  14        1.05        1.38      0.70 o
   6   1  14     2268.89     2286.75     36.42 o
   7   1  14      330.58      339.73      5.53 o
   8   1  14       66.33       68.14      1.83 o
   9   1  14       77.02       87.46      2.00 o
  10   1  14        0.15        1.19      0.68 o
  11   1  14        0.53        0.08      0.51 o
 -11   2  14        4.63        1.87      0.91 o
 -10   2  14        8.33        7.17      1.11 o
  -9   2  14       35.18       32.93      1.79 o
  -8   2  14      244.11      239.37      4.70 o
  -7   2  14        0.02        0.92      0.67 o
  -6   2  14       67.73       60.15      1.88 o
  -5   2  14      256.92      245.38      3.98 o
  -4   2  14       24.60       25.71      1.18 o
  -3   2  14       56.17       53.30      1.58 o
  -2   2  14       39.71       43.19      1.68 o
  -1   2  14      196.95      178.32      3.33 o
   0   2  14      223.08      202.32      3.39 o
   1   2  14       18.68       19.58      1.06 o
   2   2  14      258.79      248.19      3.77 o
   3   2  14       43.99       39.28      1.58 o
   4   2  14      584.86      585.30      8.84 o
   5   2  14        8.38       13.81      1.59 o
   6   2  14      117.80      100.70      2.54 o
   7   2  14       26.87       29.42      1.63 o
   8   2  14       87.47       90.63      2.51 o
   9   2  14       16.93       14.95      1.17 o
  10   2  14       99.30      105.31      2.69 o
  11   2  14        6.72        6.53      1.21 o
 -11   3  14        1.76        1.63      1.10 o
 -10   3  14        5.97        5.24      0.98 o
  -9   3  14      100.74      110.81      2.87 o
  -8   3  14       67.26       84.07      2.76 o
  -7   3  14       21.39       29.49      1.39 o
  -6   3  14       74.59       64.80      1.98 o
  -5   3  14      160.65      164.47      3.26 o
  -4   3  14      163.53      154.29      2.99 o
  -3   3  14      255.19      265.62      4.49 o
  -2   3  14      197.09      183.84      3.31 o
  -1   3  14      292.30      314.06      4.82 o
   0   3  14       12.81       15.59      1.27 o
   1   3  14      971.90      934.12     12.74 o
   2   3  14      110.59       96.63      2.56 o
   3   3  14       39.09       36.82      1.94 o
   4   3  14       48.23       51.24      1.75 o
   5   3  14       31.74       34.79      1.81 o
   6   3  14       58.19       58.46      1.94 o
   7   3  14      148.88      119.14      2.95 o
   8   3  14       15.91       14.92      1.33 o
   9   3  14       16.58       14.07      1.18 o
  10   3  14        0.06       -0.12      0.48 o
  11   3  14       16.25       15.41      1.31 o
 -11   4  14        1.96        0.85      0.73 o
 -10   4  14        0.32        0.19      0.63 o
  -9   4  14       86.48       90.46      2.43 o
  -8   4  14       66.18       69.56      2.53 o
  -7   4  14      151.12      158.95      3.67 o
  -6   4  14       33.84       38.83      1.66 o
  -5   4  14      543.71      518.40      8.95 o
  -4   4  14       22.24       21.20      1.11 o
  -3   4  14       72.05       70.98      2.11 o
  -2   4  14      236.20      238.23      4.17 o
  -1   4  14      133.35      132.52      3.48 o
   0   4  14      169.58      166.60      3.52 o
   1   4  14      178.30      160.76      3.28 o
   2   4  14       74.88       75.48      2.26 o
   3   4  14      171.51      178.77      3.87 o
   4   4  14      111.46      112.66      3.21 o
   5   4  14       10.82       13.79      1.34 o
   6   4  14       50.81       47.06      1.86 o
   7   4  14       23.39       21.98      1.52 o
   8   4  14       73.97       68.83      2.05 o
   9   4  14       94.20       88.38      2.95 o
  10   4  14        2.18        0.56      0.68 o
 -10   5  14       83.77       87.39      2.53 o
  -9   5  14       93.69       97.57      2.39 o
  -8   5  14       95.22       83.04      2.46 o
  -7   5  14       57.58       57.31      2.01 o
  -6   5  14      298.48      299.34      4.97 o
  -5   5  14       32.86       24.09      1.37 o
  -4   5  14      136.76      140.91      2.86 o
  -3   5  14      154.96      151.20      3.21 o
  -2   5  14       79.47       81.45      2.53 o
  -1   5  14      102.57      110.49      3.08 o
   0   5  14        0.13        0.68      0.90 o
   1   5  14      463.53      433.87      8.12 o
   2   5  14       48.15       58.70      2.47 o
   3   5  14       55.46       55.81      2.19 o
   4   5  14       15.48       19.99      1.39 o
   5   5  14       88.04       78.65      2.49 o
   6   5  14        4.88        3.50      1.05 o
   7   5  14       32.77       32.09      1.70 o
   8   5  14      128.94      136.65      3.44 o
   9   5  14      134.40      150.93      3.22 o
  10   5  14      127.51      151.91      3.76 o
 -10   6  14        8.38        4.85      1.12 o
  -9   6  14       25.04       28.10      1.40 o
  -8   6  14       78.12       68.79      2.26 o
  -7   6  14        0.04        1.15      0.87 o
  -6   6  14      173.16      170.64      5.25 o
  -5   6  14      390.72      389.18      6.30 o
  -4   6  14       86.30       74.20      2.16 o
  -3   6  14        2.63        3.64      1.08 o
  -2   6  14      267.54      261.54      5.06 o
  -1   6  14       95.07      102.19      3.43 o
   0   6  14      102.99       99.81      3.10 o
   1   6  14        0.07        0.87      0.88 o
   2   6  14      469.89      472.78      9.45 o
   3   6  14      568.57      517.49      8.02 o
   4   6  14      100.24       80.05      2.36 o
   5   6  14        0.72        2.10      0.87 o
   6   6  14      372.88      343.37      6.43 o
   7   6  14        6.36        5.10      1.04 o
   8   6  14        8.15        9.54      1.06 o
   9   6  14       72.82       79.36      2.97 o
  10   6  14      315.73      355.63      6.46 o
  -9   7  14        9.06        5.47      0.98 o
  -8   7  14        6.91        3.40      0.87 o
  -7   7  14       71.26       73.19      2.31 o
  -6   7  14       76.24       67.50      2.02 o
  -5   7  14       55.54       61.46      1.81 o
  -4   7  14      379.69      393.02      7.04 o
  -3   7  14      375.82      365.33     12.98 o
  -2   7  14      131.05      136.67      3.44 o
  -1   7  14       74.08       81.49      2.99 o
   0   7  14        1.65        2.24      1.16 o
   1   7  14       16.71       15.45      1.37 o
   2   7  14       31.44       29.17      2.13 o
   3   7  14      637.07      624.75     14.94 o
   4   7  14      215.70      192.76      4.16 o
   5   7  14        6.21        4.36      0.99 o
   6   7  14        4.87        3.79      1.02 o
   7   7  14       99.56       90.86      2.66 o
   8   7  14      109.50      104.27      3.03 o
   9   7  14      115.19      115.91      3.17 o
  -9   8  14       37.08       44.42      2.41 o
  -8   8  14        9.44        9.38      1.02 o
  -7   8  14        5.22        1.97      0.76 o
  -6   8  14       32.19       32.27      1.72 o
  -5   8  14        0.96        0.62      0.66 o
  -4   8  14       22.20       28.90      1.74 o
  -3   8  14       37.37       43.16      1.90 o
  -2   8  14       32.38       30.05      1.96 o
  -1   8  14        8.67        9.01      1.37 o
   0   8  14       60.76       63.71      2.62 o
   1   8  14       65.06       61.15      2.49 o
   2   8  14      184.17      185.71      5.96 o
   3   8  14       73.07       64.50      2.71 o
   4   8  14        3.53        2.61      1.09 o
   5   8  14       31.16       32.73      1.74 o
   6   8  14        0.24       -0.21      0.66 o
   7   8  14       38.81       37.66      1.67 o
   8   8  14       25.58       27.37      2.02 o
  -8   9  14       22.97       26.09      2.72 o
  -7   9  14        2.60        0.81      0.76 o
  -6   9  14       13.96        9.90      1.43 o
  -5   9  14       36.81       37.23      1.81 o
  -4   9  14       46.79       43.80      2.20 o
  -3   9  14        2.84        1.08      0.95 o
  -2   9  14        6.05        6.66      1.11 o
  -1   9  14        0.83        1.08      0.90 o
   0   9  14        7.05        5.78      1.39 o
   1   9  14        4.32        3.36      1.50 o
   2   9  14        7.18        8.23      1.97 o
   3   9  14        2.13        3.59      1.33 o
   4   9  14        1.78        2.03      1.00 o
   5   9  14       14.47        7.80      1.54 o
   6   9  14        0.15        0.22      0.59 o
   7   9  14       23.79       20.92      3.97 o
  -6  10  14        5.14        2.24      0.97 o
  -5  10  14       49.41       41.70      1.96 o
  -4  10  14        1.26        0.25      0.70 o
  -3  10  14       72.42       80.89      3.11 o
  -2  10  14        9.63        5.83      1.70 o
  -1  10  14       13.07        9.97      1.59 o
   0  10  14        1.80        2.02      1.14 o
   1  10  14      191.77      202.77      8.26 o
   2  10  14        4.81        3.54      1.01 o
   3  10  14        1.98        1.29      0.94 o
   4  10  14       12.09       13.86      1.49 o
   5  10  14        3.12        4.16      0.98 o
   6  10  14        0.27       -0.07      0.78 o
  -5  11  14        1.68        1.89      0.92 o
  -4  11  14       20.29       25.34      1.83 o
  -3  11  14        5.78        6.43      1.26 o
  -2  11  14       27.46       32.73      2.54 o
  -1  11  14       13.76       14.15      1.56 o
   0  11  14      153.00      167.27      4.58 o
   1  11  14       27.16       30.89      2.60 o
   2  11  14       79.92       89.45      2.81 o
   3  11  14        0.12        0.67      0.62 o
   4  11  14       28.18       39.83      2.04 o
  -2  12  14       13.49       14.97      2.10 o
  -1  12  14        9.34        2.90      1.27 o
   0  12  14        1.80        0.41      1.16 o
   1  12  14        1.83        0.90      0.99 o
 -11   0  15        2.80        3.20      1.49 o
  -9   0  15       24.28       30.66      3.05 o
  -7   0  15      268.17      283.05      8.08 o
  -5   0  15        5.58       10.55      1.74 o
  -3   0  15       45.77       45.32      3.42 o
  -1   0  15      549.32      511.26     13.90 o
   1   0  15      541.44      507.89     11.82 o
   3   0  15     2264.74     2252.30     50.83 o
   5   0  15     4014.97     4063.70    101.24 o
   7   0  15      304.43      299.88      7.10 o
   9   0  15       13.46       16.86      1.42 o
  11   0  15        9.14       12.75      2.32 o
 -11   1  15        3.32        1.67      0.93 o
 -10   1  15       18.27       19.01      2.28 o
  -9   1  15        1.77        1.71      0.95 o
  -8   1  15       48.10       60.75      2.07 o
  -7   1  15       50.51       53.81      2.03 o
  -6   1  15       27.39       24.84      1.65 o
  -5   1  15       24.64       27.56      1.45 o
  -4   1  15      202.11      194.90      5.23 o
  -3   1  15       53.45       51.60      3.84 o
  -2   1  15       69.77       74.48      2.63 o
  -1   1  15      185.96      182.04      3.96 o
   0   1  15       38.94       49.08      1.94 o
   1   1  15      497.17      489.29      6.92 o
   2   1  15      238.13      235.96      4.17 o
   3   1  15       76.19       68.79      1.86 o
   4   1  15       33.70       34.34      1.54 o
   5   1  15      719.39      711.28     12.93 o
   6   1  15      337.29      310.19      5.43 o
   7   1  15       47.07       53.90      1.72 o
   8   1  15       10.91       14.53      1.17 o
   9   1  15       57.90       63.44      1.92 o
  10   1  15        3.98        2.29      0.74 o
  11   1  15        0.30        0.12      0.53 o
 -11   2  15        9.84        7.41      1.40 o
 -10   2  15       59.19       64.65      3.64 o
  -9   2  15      160.07      165.93      3.69 o
  -8   2  15      175.84      177.71      3.77 o
  -7   2  15      665.89      663.68     11.45 o
  -6   2  15        3.13        2.68      0.97 o
  -5   2  15      156.72      157.45      2.95 o
  -4   2  15       39.52       32.72      1.35 o
  -3   2  15      215.80      218.70      4.39 o
  -2   2  15       27.11       23.22      1.28 o
  -1   2  15       89.73       98.12      2.54 o
   0   2  15       63.12       60.31      1.90 o
   1   2  15      102.21      100.64      2.39 o
   2   2  15      152.67      149.61      3.31 o
   3   2  15       28.17       28.09      1.63 o
   4   2  15       11.18        6.42      1.02 o
   5   2  15      124.08      127.48      3.78 o
   6   2  15        7.57       10.55      1.22 o
   7   2  15       72.26       65.49      2.06 o
   8   2  15       96.57       95.41      2.25 o
   9   2  15        8.48        5.31      0.89 o
  10   2  15       46.93       49.09      1.85 o
 -11   3  15        5.00        4.65      1.07 o
 -10   3  15        3.54        3.32      1.08 o
  -9   3  15        9.81        8.58      1.09 o
  -8   3  15       84.29       89.04      2.26 o
  -7   3  15       76.53       74.08      1.92 o
  -6   3  15        1.72        2.96      0.80 o
  -5   3  15        0.31        1.93      0.79 o
  -4   3  15        5.80        7.53      0.96 o
  -3   3  15       64.82       65.22      1.88 o
  -2   3  15      900.82      879.27     14.62 o
  -1   3  15       85.73       91.02      2.31 o
   0   3  15       54.25       47.77      1.94 o
   1   3  15      263.03      243.62      4.58 o
   2   3  15       40.89       47.50      1.68 o
   3   3  15       42.05       40.08      2.22 o
   4   3  15      336.27      338.70      5.79 o
   5   3  15        0.47        0.82      0.87 o
   6   3  15       70.18       70.34      2.21 o
   7   3  15        0.66        1.18      0.75 o
   8   3  15        8.33        8.56      1.13 o
   9   3  15       31.90       34.38      1.38 o
  10   3  15        1.24        1.91      0.73 o
 -10   4  15        5.56        4.06      1.16 o
  -9   4  15      338.17      360.30     10.29 o
  -8   4  15        0.38        0.50      0.71 o
  -7   4  15      282.98      292.86      6.51 o
  -6   4  15       49.79       47.07      1.60 o
  -5   4  15       20.06       26.52      1.29 o
  -4   4  15        2.74        2.59      0.80 o
  -3   4  15       16.76       18.84      1.37 o
  -2   4  15      243.04      249.92      5.05 o
  -1   4  15       90.78      103.38      2.87 o
   0   4  15       87.95       88.03      2.50 o
   1   4  15      623.24      610.05      9.71 o
   2   4  15        7.50        8.79      1.35 o
   3   4  15       57.95       55.57      2.14 o
   4   4  15      180.48      175.45      4.05 o
   5   4  15        4.53        2.86      0.89 o
   6   4  15       43.26       35.30      1.94 o
   7   4  15      141.19      137.55      3.33 o
   8   4  15       34.90       32.12      1.59 o
   9   4  15        0.04        0.18      0.60 o
  10   4  15       37.21       48.42      1.61 o
 -10   5  15       66.19       61.99      2.01 o
  -9   5  15        3.71        2.50      0.81 o
  -8   5  15       79.22       76.59      2.32 o
  -7   5  15       19.59       19.85      1.39 o
  -6   5  15       96.37       98.07      2.86 o
  -5   5  15        4.95        7.36      1.19 o
  -4   5  15      900.14      874.29     13.37 o
  -3   5  15      384.53      385.69      7.67 o
  -2   5  15      110.37      125.20      3.13 o
  -1   5  15      206.58      213.94      4.48 o
   0   5  15       24.91       26.51      1.66 o
   1   5  15        0.12        1.67      0.85 o
   2   5  15     1359.12     1314.19     23.26 o
   3   5  15        0.29        2.60      1.21 o
   4   5  15      254.51      227.69      4.59 o
   5   5  15        6.42        8.51      1.13 o
   6   5  15       91.62       92.62      2.76 o
   7   5  15       33.14       31.21      1.70 o
   8   5  15      117.72      135.03      3.63 o
   9   5  15      155.24      163.73      3.59 o
  10   5  15       14.95       14.59      2.72 o
  -9   6  15        2.58        2.66      0.72 o
  -8   6  15        0.75        0.57      0.68 o
  -7   6  15        2.02        1.69      0.89 o
  -6   6  15        8.93       10.03      1.11 o
  -5   6  15        9.94       15.36      1.14 o
  -4   6  15        5.87        9.57      1.19 o
  -3   6  15      120.60      112.32      2.82 o
  -2   6  15       30.94       39.93      1.98 o
  -1   6  15        1.80        2.65      1.14 o
   0   6  15        0.99        0.73      0.89 o
   1   6  15       34.82       37.24      2.02 o
   2   6  15      145.38      138.70      4.44 o
   3   6  15      210.44      191.83      4.77 o
   4   6  15      367.70      307.53      5.99 o
   5   6  15        2.12        2.01      0.74 o
   6   6  15       67.94       71.13      2.40 o
   7   6  15      134.29      142.55      3.53 o
   8   6  15       34.84       35.67      1.70 o
   9   6  15       53.42       72.36      2.25 o
  -9   7  15        3.41        5.01      1.07 o
  -8   7  15        0.05        0.61      0.58 o
  -7   7  15       25.82       27.53      1.42 o
  -6   7  15      129.40      133.10      2.90 o
  -5   7  15        1.80        2.81      0.78 o
  -4   7  15      198.04      181.02      3.96 o
  -3   7  15      118.86      120.91      3.19 o
  -2   7  15      346.88      338.49      7.63 o
  -1   7  15       41.38       46.42      2.83 o
   0   7  15        5.56        5.59      1.47 o
   1   7  15        3.32        3.60      1.10 o
   2   7  15      159.51      171.06      6.09 o
   3   7  15       10.95       11.22      1.92 o
   4   7  15       20.59       26.07      1.52 o
   5   7  15       29.93       31.55      1.68 o
   6   7  15        0.20        0.19      0.59 o
   7   7  15       48.01       41.22      1.96 o
   8   7  15       86.58       81.98      2.23 o
  -8   8  15       31.18       33.91      1.71 o
  -7   8  15       28.49       30.81      2.00 o
  -6   8  15       10.62        6.53      1.15 o
  -5   8  15        0.21        0.50      0.61 o
  -4   8  15        3.57        4.15      0.94 o
  -3   8  15       82.47       74.27      2.35 o
  -2   8  15        0.11        0.50      0.98 o
  -1   8  15        8.39       12.55      1.53 o
   0   8  15        0.37        0.59      0.86 o
   1   8  15       67.08       64.32      4.98 o
   2   8  15        0.02        1.05      1.62 o
   3   8  15      108.73      102.90      4.17 o
   4   8  15       11.55        9.00      1.42 o
   5   8  15      114.02      119.47      2.71 o
   6   8  15       19.84       17.75      1.16 o
   7   8  15       19.13       18.44      1.09 o
   8   8  15        0.51        0.31      0.82 o
  -7   9  15       18.91       25.66      1.96 o
  -6   9  15        0.69        1.55      0.69 o
  -5   9  15       31.78       31.91      1.63 o
  -4   9  15       11.60        7.65      1.37 o
  -3   9  15       65.71       71.03      2.12 o
  -2   9  15        7.13        6.25      1.00 o
  -1   9  15        2.26        2.40      1.22 o
   0   9  15       40.68       50.19      2.62 o
   1   9  15        7.20        8.60      2.29 o
   2   9  15      101.53      105.31      4.90 o
   3   9  15       26.88       31.02      2.11 o
   4   9  15       33.22       41.62      2.45 o
   5   9  15       13.71        5.92      1.05 o
   6   9  15       60.57       63.39      2.68 o
   7   9  15       27.47       29.70      2.85 o
  -6  10  15       11.33        5.05      1.25 o
  -5  10  15       31.59       30.34      1.94 o
  -4  10  15       22.36       23.89      1.47 o
  -3  10  15        0.65        0.53      0.70 o
  -2  10  15        0.75        1.31      0.91 o
  -1  10  15       50.92       49.74      2.09 o
   0  10  15       13.56        8.61      1.16 o
   1  10  15       23.23       18.94      1.92 o
   2  10  15        2.83        2.80      1.37 o
   3  10  15        0.00       -0.18      0.61 o
   4  10  15       42.46       58.98      2.34 o
   5  10  15        3.11        1.27      0.85 o
  -4  11  15        0.67        1.27      1.05 o
  -3  11  15        0.38        0.53      0.78 o
  -2  11  15        0.50        0.51      0.81 o
  -1  11  15        2.26        0.96      1.01 o
   0  11  15       24.16       24.86      2.36 o
   1  11  15       30.39       35.87      2.94 o
   2  11  15        1.28        1.81      1.21 o
   3  11  15        7.57        5.76      1.42 o
 -10   0  16       44.88       57.34      3.39 o
  -8   0  16        2.92        2.68      1.27 o
  -6   0  16       97.90      106.58      4.31 o
  -4   0  16       65.93       60.74      3.56 o
  -2   0  16      958.89      972.42     29.32 o
   0   0  16        6.12       10.04      1.53 o
   2   0  16      167.89      139.30      4.47 o
   4   0  16      418.95      394.83     11.08 o
   6   0  16      250.34      246.09     10.56 o
   8   0  16       47.56       40.59      2.10 o
  10   0  16       10.30       11.76      1.54 o
 -10   1  16        4.35        5.12      1.54 o
  -9   1  16        6.18        6.13      1.00 o
  -8   1  16        8.69        7.48      0.90 o
  -7   1  16        7.58        8.92      1.16 o
  -6   1  16       60.98       49.91      1.96 o
  -5   1  16       15.41       14.04      1.18 o
  -4   1  16       84.43       87.90      3.58 o
  -3   1  16       50.00       50.29      2.36 o
  -2   1  16       84.29       83.70      2.96 o
  -1   1  16      104.98       90.51      2.73 o
   0   1  16      515.50      496.49      8.78 o
   1   1  16      118.40      113.46      2.83 o
   2   1  16     1671.75     1702.19     29.13 o
   3   1  16      630.42      629.08      9.43 o
   4   1  16       92.03       93.44      2.83 o
   5   1  16       24.64       21.48      1.77 o
   6   1  16      503.84      514.94      8.78 o
   7   1  16      127.78      131.09      2.84 o
   8   1  16       50.68       47.12      1.46 o
   9   1  16       61.58       66.09      1.81 o
  10   1  16       49.28       64.01      1.50 o
 -10   2  16        0.52        1.05      0.64 o
  -9   2  16        4.15        2.57      0.76 o
  -8   2  16      125.08      121.22      4.67 o
  -7   2  16       26.99       25.37      1.59 o
  -6   2  16       72.12       74.44      2.31 o
  -5   2  16      193.14      178.32      5.31 o
  -4   2  16       13.96       18.13      2.08 o
  -3   2  16      172.06      163.61      3.94 o
  -2   2  16       14.15       16.17      1.26 o
  -1   2  16        4.24        6.34      0.91 o
   0   2  16      888.89      874.77     12.86 o
   1   2  16      363.63      350.08      5.57 o
   2   2  16      648.44      654.56      9.64 o
   3   2  16       46.38       49.61      2.04 o
   4   2  16        0.73        1.98      0.85 o
   5   2  16        2.14        1.66      1.12 o
   6   2  16       20.91       18.32      1.53 o
   7   2  16        8.53        7.50      1.00 o
   8   2  16      212.37      202.97      3.43 o
   9   2  16        1.74        2.19      0.62 o
  10   2  16        5.43        3.41      0.77 o
 -10   3  16       90.49       97.38      2.84 o
  -9   3  16        6.60        4.39      1.00 o
  -8   3  16      230.37      216.82      7.11 o
  -7   3  16       11.00       11.48      1.30 o
  -6   3  16      245.17      238.89      6.66 o
  -5   3  16      176.15      157.68      3.86 o
  -4   3  16       85.82       81.67      2.29 o
  -3   3  16      387.88      398.18      6.83 o
  -2   3  16      125.56      117.29      2.58 o
  -1   3  16       45.87       41.05      1.73 o
   0   3  16       91.68       90.47      2.75 o
   1   3  16      343.01      323.29      5.70 o
   2   3  16      255.10      245.93      4.19 o
   3   3  16      394.41      399.19      6.47 o
   4   3  16        6.97       11.15      1.24 o
   5   3  16       61.78       62.48      2.25 o
   6   3  16       70.90       72.75      2.61 o
   7   3  16       59.04       56.93      2.16 o
   8   3  16       34.81       34.44      1.54 o
   9   3  16        0.07        0.71      0.53 o
  10   3  16       42.56       55.54      2.06 o
 -10   4  16        4.15        1.57      0.77 o
  -9   4  16        6.74        5.75      0.99 o
  -8   4  16        2.87        3.80      0.88 o
  -7   4  16       13.00       13.95      1.06 o
  -6   4  16       57.17       55.91      1.65 o
  -5   4  16        4.82        5.01      0.82 o
  -4   4  16        6.44        6.64      0.98 o
  -3   4  16       65.78       57.14      2.11 o
  -2   4  16       14.48       16.62      1.54 o
  -1   4  16        4.12        4.58      1.15 o
   0   4  16       22.38       28.59      1.54 o
   1   4  16       25.73       38.79      1.81 o
   2   4  16      311.18      292.21      5.19 o
   3   4  16        6.63        6.49      1.15 o
   4   4  16       30.90       38.85      2.15 o
   5   4  16        9.04       10.94      1.58 o
   6   4  16        9.78        9.15      1.12 o
   7   4  16        0.31        1.43      0.77 o
   8   4  16       35.63       27.81      1.58 o
   9   4  16       20.69       22.15      1.13 o
  -9   5  16       44.22       42.66      1.98 o
  -8   5  16        5.85        6.37      1.01 o
  -7   5  16       10.04        8.21      1.02 o
  -6   5  16       71.81       73.79      2.53 o
  -5   5  16      285.82      282.68      6.08 o
  -4   5  16      320.36      315.20      5.22 o
  -3   5  16      400.00      419.81      7.05 o
  -2   5  16        4.49        5.25      1.09 o
  -1   5  16        1.48        1.44      0.87 o
   0   5  16        0.06        1.29      0.85 o
   1   5  16       18.43       29.72      1.62 o
   2   5  16       54.99       56.87      2.45 o
   3   5  16      143.34      132.14      3.73 o
   4   5  16      210.47      196.75      4.38 o
   5   5  16        9.34        6.95      1.32 o
   6   5  16        0.82        1.40      0.88 o
   7   5  16       36.74       34.88      1.78 o
   8   5  16        9.86        5.81      1.09 o
   9   5  16       25.78       23.98      1.35 o
  -9   6  16        0.19        1.46      0.69 o
  -8   6  16        0.60        0.64      0.66 o
  -7   6  16        0.00        0.01      0.54 o
  -6   6  16        5.59        5.58      0.90 o
  -5   6  16       12.38       11.97      1.45 o
  -4   6  16      358.24      315.93      5.49 o
  -3   6  16       28.37       27.36      1.86 o
  -2   6  16       68.95       68.98      2.55 o
  -1   6  16       32.74       28.88      1.84 o
   0   6  16       30.11       25.81      1.71 o
   1   6  16        1.11        0.04      0.72 o
   2   6  16      272.83      249.18      6.73 o
   3   6  16      175.63      153.57      4.27 o
   4   6  16       15.63       14.25      1.31 o
   5   6  16       38.87       36.41      1.61 o
   6   6  16        9.17        8.78      1.19 o
   7   6  16        0.00        0.51      0.69 o
   8   6  16        1.20        0.58      0.61 o
  -8   7  16        0.27       -0.13      0.56 o
  -7   7  16       33.78       33.95      1.38 o
  -6   7  16        1.15        0.34      0.50 o
  -5   7  16       44.15       35.33      1.49 o
  -4   7  16       18.85       15.12      1.69 o
  -3   7  16        6.35        4.47      1.25 o
  -2   7  16      150.09      159.59      4.55 o
  -1   7  16       31.85       34.53      2.44 o
   0   7  16      161.66      153.78      4.12 o
   1   7  16      221.31      216.55      7.67 o
   2   7  16       22.24       17.16      3.29 o
   3   7  16        3.58        3.17      1.10 o
   4   7  16       99.22       82.70      3.57 o
   5   7  16       59.72       59.73      2.08 o
   6   7  16       14.69       14.98      1.28 o
   7   7  16       27.24       33.10      1.70 o
   8   7  16        0.66       -0.13      0.84 o
  -7   8  16        0.04        0.13      0.79 o
  -6   8  16       41.54       38.22      1.71 o
  -5   8  16        7.51        4.54      1.10 o
  -4   8  16       58.25       49.76      2.47 o
  -3   8  16       61.98       56.90      2.07 o
  -2   8  16       22.41       20.91      1.62 o
  -1   8  16        1.09        0.96      0.90 o
   0   8  16       20.34       21.58      2.10 o
   1   8  16        6.75        6.67      2.17 o
   2   8  16       19.04       11.17      3.19 o
   3   8  16        7.14        4.85      1.92 o
   4   8  16      234.46      228.05      8.13 o
   5   8  16       50.30       46.84      1.94 o
   6   8  16        0.89        0.36      0.57 o
   7   8  16       53.54       64.10      3.36 o
  -6   9  16       22.49       24.69      1.71 o
  -5   9  16        1.83        1.79      0.69 o
  -4   9  16        4.46        2.40      0.78 o
  -3   9  16        5.38        3.90      1.13 o
  -2   9  16       80.16       81.34      3.28 o
  -1   9  16       49.66       53.26      2.52 o
   0   9  16        0.12        0.36      0.73 o
   1   9  16        0.00        0.00      0.82 o
   2   9  16      142.66      159.96      4.94 o
   3   9  16        1.03        3.40      1.47 o
   4   9  16       37.61       33.54      2.24 o
   5   9  16       14.58       12.41      2.25 o
   6   9  16        4.40        3.94      1.18 o
  -4  10  16        0.65        1.65      1.89 o
  -3  10  16        0.02        0.69      0.92 o
  -2  10  16       32.99       28.90      1.97 o
  -1  10  16        3.19        3.16      0.90 o
   0  10  16        4.09        2.83      1.17 o
   1  10  16        9.11        4.68      1.50 o
   2  10  16        7.48        8.85      1.47 o
   3  10  16       18.57       10.03      1.77 o
   4  10  16       15.84       18.62      1.75 o
  -1  11  16        7.18        7.09      1.56 o
   0  11  16       27.87       25.34      2.25 o
   1  11  16        3.31        2.46      1.28 o
  -9   0  17       18.99       28.23      3.18 o
  -7   0  17       35.26       34.64      1.86 o
  -5   0  17       46.94       47.40      2.88 o
  -3   0  17      140.59      127.29      5.25 o
  -1   0  17      900.71      845.74     37.40 o
   1   0  17     2392.87     2342.89     54.36 o
   3   0  17      924.71      891.81     25.43 o
   5   0  17      104.62      113.56      4.19 o
   7   0  17      692.53      675.01     19.29 o
   9   0  17       45.42       44.47      2.38 o
 -10   1  17        0.25       -0.28      0.67 o
  -9   1  17       49.05       63.33      2.07 o
  -8   1  17       23.57       22.68      1.41 o
  -7   1  17       17.57       15.69      1.19 o
  -6   1  17       56.36       46.88      1.64 o
  -5   1  17       12.31       15.54      1.54 o
  -4   1  17       18.76       17.19      1.85 o
  -3   1  17      268.27      279.95      8.17 o
  -2   1  17        0.02        0.26      0.80 o
  -1   1  17      139.67      136.99      3.92 o
   0   1  17       42.97       43.52      2.04 o
   1   1  17       12.73       14.28      1.23 o
   2   1  17     1181.19     1146.47     17.81 o
   3   1  17      526.54      523.22     10.09 o
   4   1  17       16.20       17.41      1.72 o
   5   1  17        0.05        0.73      0.98 o
   6   1  17       82.09       83.65      2.66 o
   7   1  17        0.02        0.57      0.70 o
   8   1  17       33.57       40.90      1.70 o
   9   1  17        0.41        0.80      0.52 o
 -10   2  17       50.60       55.49      2.37 o
  -9   2  17       17.33       17.74      1.65 o
  -8   2  17        0.53        0.00      0.57 o
  -7   2  17      169.14      176.77      4.39 o
  -6   2  17       57.00       54.20      2.11 o
  -5   2  17       67.45       60.15      2.43 o
  -4   2  17       77.14       82.31      3.17 o
  -3   2  17       84.45       82.97      3.03 o
  -2   2  17      151.70      147.67      4.11 o
  -1   2  17       56.14       51.37      2.03 o
   0   2  17      477.70      482.60      8.02 o
   1   2  17      823.51      832.38     13.00 o
   2   2  17        3.36        3.63      0.88 o
   3   2  17       89.18       85.35      2.55 o
   4   2  17      588.06      558.12      8.71 o
   5   2  17       22.86       23.59      1.63 o
   6   2  17        4.63        3.74      0.96 o
   7   2  17       44.69       51.74      1.98 o
   8   2  17        3.87        4.14      0.89 o
   9   2  17      107.15      125.95      3.79 o
  -9   3  17       72.14       66.58      1.88 o
  -8   3  17      114.97      121.56      3.03 o
  -7   3  17      262.79      263.64      7.81 o
  -6   3  17      257.60      241.68      8.00 o
  -5   3  17       77.18       67.89      2.19 o
  -4   3  17        5.86        5.27      1.00 o
  -3   3  17       98.16       99.63      2.85 o
  -2   3  17       14.39       16.42      1.47 o
  -1   3  17        2.20        1.84      0.84 o
   0   3  17       68.10       66.09      2.17 o
   1   3  17      327.14      302.87      5.40 o
   2   3  17     1523.86     1517.03     24.55 o
   3   3  17      239.87      251.18      4.63 o
   4   3  17      346.05      334.75      6.30 o
   5   3  17       21.85       27.08      1.69 o
   6   3  17        4.28        4.01      1.09 o
   7   3  17        0.79        1.45      0.99 o
   8   3  17       24.48       21.87      1.54 o
   9   3  17        6.10        7.76      0.82 o
  -9   4  17        4.32        3.38      0.84 o
  -8   4  17        7.26        6.81      1.15 o
  -7   4  17        7.38        7.92      0.92 o
  -6   4  17       46.83       39.70      1.50 o
  -5   4  17      135.73      114.51      2.69 o
  -4   4  17       69.04       67.68      2.42 o
  -3   4  17       60.87       55.36      2.42 o
  -2   4  17        0.29        0.16      0.70 o
  -1   4  17      166.13      181.95      4.04 o
   0   4  17       47.36       42.84      2.15 o
   1   4  17       76.39       79.31      2.35 o
   2   4  17        0.57        2.76      0.98 o
   3   4  17      130.73      134.08      3.38 o
   4   4  17       68.39       64.55      2.33 o
   5   4  17        2.40        4.05      1.07 o
   6   4  17        0.31        1.62      0.92 o
   7   4  17       51.63       52.75      1.93 o
   8   4  17       23.52       23.10      1.84 o
   9   4  17       49.84       57.96      2.37 o
  -9   5  17        0.62       -0.28      0.69 o
  -8   5  17       36.03       41.36      1.98 o
  -7   5  17       48.34       42.35      2.86 o
  -6   5  17       22.17       22.58      1.68 o
  -5   5  17       69.99       66.72      2.28 o
  -4   5  17       15.65       25.06      1.63 o
  -3   5  17       31.79       33.46      1.58 o
  -2   5  17       55.55       55.05      2.02 o
  -1   5  17       27.63       24.89      1.64 o
   0   5  17        1.91        1.96      0.87 o
   1   5  17      149.49      122.73      3.47 o
   2   5  17      598.38      621.48     11.20 o
   3   5  17        5.73        3.89      1.18 o
   4   5  17        5.26        7.37      1.12 o
   5   5  17        0.80        2.10      0.88 o
   6   5  17       36.23       34.85      1.77 o
   7   5  17       13.11        9.30      1.06 o
   8   5  17        4.65        4.26      0.81 o
  -8   6  17        0.47       -0.03      0.53 o
  -7   6  17       13.21       17.49      1.26 o
  -6   6  17       18.48       18.96      1.37 o
  -5   6  17       77.11       84.23      2.66 o
  -4   6  17        0.83        1.25      0.76 o
  -3   6  17        0.04        0.78      0.85 o
  -2   6  17        2.34        3.27      0.85 o
  -1   6  17       96.15      102.33      2.89 o
   0   6  17       90.76       81.07      2.91 o
   1   6  17       72.30       74.30      2.52 o
   2   6  17       21.92       24.69      1.90 o
   3   6  17       11.55        8.68      1.83 o
   4   6  17        0.00        0.15      0.71 o
   5   6  17        8.11        5.63      1.03 o
   6   6  17        5.72        8.18      1.29 o
   7   6  17       61.07       70.32      1.89 o
   8   6  17       26.66       33.91      1.97 o
  -7   7  17        5.08        3.80      0.81 o
  -6   7  17       12.09       11.51      1.57 o
  -5   7  17       23.47       21.93      1.16 o
  -4   7  17        4.60        2.65      0.74 o
  -3   7  17       29.68       37.41      2.25 o
  -2   7  17        3.59        4.58      1.23 o
  -1   7  17       38.28       37.16      2.16 o
   0   7  17       36.54       38.04      2.20 o
   1   7  17        0.50        1.17      0.91 o
   2   7  17       29.91       24.91      1.92 o
   3   7  17       32.46       31.71      2.05 o
   4   7  17       62.24       65.01      3.30 o
   5   7  17        3.48        3.96      1.25 o
   6   7  17        0.01        0.04      0.55 o
   7   7  17        4.69        5.17      1.22 o
  -6   8  17        4.00        1.56      0.84 o
  -5   8  17       73.30       68.48      1.98 o
  -4   8  17       14.60       12.00      1.01 o
  -3   8  17       15.04       11.70      1.38 o
  -2   8  17        3.62        3.40      1.01 o
  -1   8  17       58.64       64.89      2.68 o
   0   8  17        0.01        0.25      0.67 o
   1   8  17       12.97        9.01      2.67 o
   2   8  17       27.50       30.32      3.03 o
   3   8  17       50.23       58.98      3.20 o
   4   8  17        7.90        7.22      1.30 o
   5   8  17        0.02        0.58      0.88 o
   6   8  17       12.83       12.70      2.68 o
  -5   9  17       37.96       39.10      2.74 o
  -4   9  17        0.00        0.04      0.60 o
  -3   9  17        7.02        3.44      1.08 o
  -2   9  17        1.04       -0.19      0.64 o
  -1   9  17        1.68        2.32      0.86 o
   0   9  17       18.89       18.08      2.04 o
   1   9  17        0.37        0.51      1.02 o
   2   9  17       87.04      109.40      3.82 o
   3   9  17        0.75        1.44      1.30 o
   4   9  17       16.82        7.25      1.70 o
   5   9  17       69.22       85.61      3.41 o
  -3  10  17       16.59       18.67      1.51 o
  -2  10  17       18.41       24.11      1.68 o
  -1  10  17        4.75        3.26      1.39 o
   0  10  17       17.25       21.17      2.20 o
   1  10  17        0.40        0.62      1.49 o
   2  10  17        2.37        3.28      1.11 o
   3  10  17        1.74        0.49      1.13 o
  -8   0  18       80.82       67.61      3.57 o
  -6   0  18       15.17       14.09      2.94 o
  -4   0  18       40.75       37.14      2.87 o
  -2   0  18       20.29       21.82      2.92 o
   0   0  18      434.79      429.70     11.70 o
   2   0  18       95.77       94.24      3.57 o
   4   0  18      163.73      158.45      5.03 o
   6   0  18        7.03        8.16      2.11 o
   8   0  18       64.27       77.76      3.85 o
  -9   1  18       13.70       14.00      1.28 o
  -8   1  18        0.06        0.99      0.54 o
  -7   1  18        6.35        5.51      0.84 o
  -6   1  18        3.35        2.92      0.84 o
  -5   1  18       27.68       24.20      1.73 o
  -4   1  18        1.57        2.23      1.01 o
  -3   1  18       33.38       30.14      1.82 o
  -2   1  18        8.69        9.37      1.54 o
  -1   1  18       15.80       19.85      1.78 o
   0   1  18       35.60       37.25      1.91 o
   1   1  18      184.67      177.33      3.88 o
   2   1  18       26.98       28.66      1.50 o
   3   1  18       39.15       40.77      2.13 o
   4   1  18        5.92        5.36      1.33 o
   5   1  18        5.37        5.59      1.40 o
   6   1  18       33.57       36.28      2.05 o
   7   1  18        2.70        6.01      1.49 o
   8   1  18        6.81        4.71      1.21 o
   9   1  18       20.88       23.19      1.82 o
  -9   2  18        0.01       -0.06      0.51 o
  -8   2  18      108.23      110.32      3.33 o
  -7   2  18       20.09       17.80      1.16 o
  -6   2  18        0.07       -0.07      0.58 o
  -5   2  18        0.76        2.34      1.01 o
  -4   2  18      175.26      174.84      4.68 o
  -3   2  18      499.26      506.72      9.09 o
  -2   2  18      522.60      520.10     10.86 o
  -1   2  18      956.58      944.83     17.50 o
   0   2  18      150.91      149.67      3.62 o
   1   2  18       97.04       95.36      3.16 o
   2   2  18      165.40      162.39      3.63 o
   3   2  18      170.33      162.70      3.69 o
   4   2  18      315.16      328.00      6.04 o
   5   2  18        0.37        2.88      1.45 o
   6   2  18       43.51       43.55      2.07 o
   7   2  18       67.01       67.95      2.12 o
   8   2  18       77.10       73.81      2.19 o
   9   2  18       27.53       40.30      2.25 o
  -9   3  18       37.01       33.18      2.89 o
  -8   3  18        0.76        0.58      0.53 o
  -7   3  18      144.23      157.69      4.23 o
  -6   3  18       52.21       54.86      1.95 o
  -5   3  18        2.43        3.92      1.28 o
  -4   3  18       36.25       37.42      2.20 o
  -3   3  18       73.60       71.41      2.54 o
  -2   3  18       70.16       77.12      4.47 o
  -1   3  18       98.98      107.42      3.30 o
   0   3  18       15.25       16.47      1.30 o
   1   3  18      150.03      141.05      3.06 o
   2   3  18      143.52      153.88      3.45 o
   3   3  18      314.99      312.21      5.47 o
   4   3  18        9.29       13.46      1.25 o
   5   3  18       23.19       22.26      1.45 o
   6   3  18       64.91       60.62      2.13 o
   7   3  18        0.41        0.91      0.75 o
   8   3  18       27.49       36.09      1.50 o
  -8   4  18       52.22       54.51      2.71 o
  -7   4  18        0.50        1.02      0.61 o
  -6   4  18       46.39       48.47      1.71 o
  -5   4  18      331.46      336.74      7.83 o
  -4   4  18      117.20       99.69      3.52 o
  -3   4  18       17.92       19.14      1.56 o
  -2   4  18      280.74      279.48      7.40 o
  -1   4  18        4.33        5.36      1.00 o
   0   4  18      415.75      413.36      7.39 o
   1   4  18       27.80       33.11      1.57 o
   2   4  18       10.04       16.32      1.62 o
   3   4  18       55.05       50.72      1.91 o
   4   4  18      186.44      160.44      4.09 o
   5   4  18       21.60       17.00      1.53 o
   6   4  18       31.74       36.07      1.90 o
   7   4  18        0.00        0.44      0.69 o
   8   4  18        0.44        0.75      0.72 o
  -8   5  18        5.31        3.01      0.84 o
  -7   5  18       41.51       38.55      1.51 o
  -6   5  18       17.37       20.36      1.31 o
  -5   5  18       28.37       27.09      1.77 o
  -4   5  18       31.29       30.74      1.58 o
  -3   5  18       18.49       20.29      1.30 o
  -2   5  18       12.66       15.50      1.22 o
  -1   5  18        1.21        0.99      0.78 o
   0   5  18       42.83       44.04      1.94 o
   1   5  18       95.15       73.46      2.56 o
   2   5  18       12.70        6.94      1.53 o
   3   5  18        0.20        0.90      0.86 o
   4   5  18       68.95       69.80      2.46 o
   5   5  18        7.02        5.49      1.22 o
   6   5  18       23.06       28.92      1.62 o
   7   5  18        0.18        0.36      0.65 o
   8   5  18        5.28        3.45      0.97 o
  -7   6  18       20.10       16.90      1.22 o
  -6   6  18       16.46       14.87      1.07 o
  -5   6  18        1.60        0.11      0.55 o
  -4   6  18       25.08       22.48      1.36 o
  -3   6  18        0.52        1.16      0.86 o
  -2   6  18      186.20      189.20      3.70 o
  -1   6  18        7.92        7.03      1.06 o
   0   6  18       41.03       40.03      1.84 o
   1   6  18       31.71       26.20      1.72 o
   2   6  18        3.35        5.38      1.39 o
   3   6  18       51.39       55.45      2.31 o
   4   6  18        0.48        1.55      0.84 o
   5   6  18       28.61       31.43      2.30 o
   6   6  18        0.09        0.01      0.64 o
   7   6  18        5.07        3.77      1.08 o
  -6   7  18        0.40        1.18      1.17 o
  -5   7  18       44.97       43.59      2.02 o
  -4   7  18       37.69       36.93      1.88 o
  -3   7  18       24.65       23.31      1.74 o
  -2   7  18       35.47       38.48      1.95 o
  -1   7  18       23.73       26.24      1.80 o
   0   7  18       79.62       91.70      3.02 o
   1   7  18        1.11        0.66      0.78 o
   2   7  18       28.86       29.75      1.89 o
   3   7  18       29.62       21.83      1.77 o
   4   7  18       20.09       19.23      2.96 o
   5   7  18       22.27       33.00      1.94 o
   6   7  18        0.79        0.52      0.94 o
  -5   8  18       26.02       22.50      2.14 o
  -4   8  18        3.35        3.56      0.92 o
  -3   8  18       65.51       62.67      2.12 o
  -2   8  18        0.13        0.74      0.83 o
  -1   8  18       65.93       74.78      2.94 o
   0   8  18        1.46        1.01      0.95 o
   1   8  18      135.06      141.32      8.30 o
   2   8  18        1.71        2.27      0.98 o
   3   8  18       16.17       13.69      2.06 o
   4   8  18      104.35      119.71      5.02 o
   5   8  18       38.56       43.72      3.02 o
  -4   9  18        1.02        0.15      1.03 o
  -3   9  18       33.41       40.84      2.20 o
  -2   9  18      163.76      209.13      4.72 o
  -1   9  18        0.06       -0.24      0.70 o
   0   9  18       69.87       94.03      3.64 o
   1   9  18       14.24       12.45      1.62 o
   2   9  18        3.02        1.57      1.18 o
   3   9  18        3.33        3.04      1.22 o
  -9   0  19        8.14       14.16      2.53 o
  -7   0  19       64.30       69.58      3.31 o
  -5   0  19       70.56       56.33      2.89 o
  -3   0  19      153.33      145.66      5.68 o
  -1   0  19       43.93       44.08      2.94 o
   1   0  19     1538.79     1528.66     33.50 o
   3   0  19       15.69       13.61      3.45 o
   5   0  19        3.73        4.99      2.02 o
   7   0  19      223.05      214.14      7.44 o
  -8   1  19       12.88       12.03      0.95 o
  -7   1  19        0.01        0.65      0.54 o
  -6   1  19        2.13        2.58      0.97 o
  -5   1  19       15.30       14.89      1.45 o
  -4   1  19       24.79       22.89      1.64 o
  -3   1  19       14.25       15.63      1.59 o
  -2   1  19       14.32       15.91      1.47 o
  -1   1  19        4.24        5.04      1.18 o
   0   1  19      242.68      233.00      5.24 o
   1   1  19        7.91        7.82      1.22 o
   2   1  19        3.87        4.35      0.89 o
   3   1  19       84.26       80.48      2.37 o
   4   1  19        5.67        4.00      1.12 o
   5   1  19       10.36       10.66      1.47 o
   6   1  19      129.40      122.80      3.27 o
   7   1  19        9.72        8.75      1.41 o
   8   1  19        0.97        1.54      0.87 o
  -8   2  19        6.13        3.70      0.93 o
  -7   2  19        3.30        4.91      0.78 o
  -6   2  19      317.05      329.09      7.05 o
  -5   2  19       96.18       99.12      2.88 o
  -4   2  19        8.64        7.20      1.36 o
  -3   2  19        5.06        4.65      1.20 o
  -2   2  19       43.83       48.44      2.09 o
  -1   2  19      134.62      139.48      3.48 o
   0   2  19      377.51      378.48      8.97 o
   1   2  19      355.29      355.45      8.57 o
   2   2  19       27.80       25.97      1.82 o
   3   2  19        0.00        1.10      0.79 o
   4   2  19       91.10       92.34      3.07 o
   5   2  19       25.50       23.73      1.70 o
   6   2  19        0.58        0.29      0.70 o
   7   2  19       14.52       19.74      1.11 o
   8   2  19       39.32       55.20      2.42 o
  -8   3  19       19.35       25.57      1.93 o
  -7   3  19       22.00       24.26      1.24 o
  -6   3  19        6.38        5.62      1.10 o
  -5   3  19      247.67      250.56      7.65 o
  -4   3  19      331.80      313.19      9.69 o
  -3   3  19       35.47       41.10      2.48 o
  -2   3  19       47.07       45.62      2.48 o
  -1   3  19      192.80      185.15      4.34 o
   0   3  19        7.12       13.14      1.31 o
   1   3  19      115.45      102.62      3.16 o
   2   3  19       94.21       95.56      2.28 o
   3   3  19        1.25        1.31      0.79 o
   4   3  19       90.23       82.86      2.18 o
   5   3  19        0.80        1.22      0.69 o
   6   3  19       17.38       13.41      1.05 o
   7   3  19       56.80       83.56      2.72 o
   8   3  19       25.06       25.59      2.48 o
  -8   4  19       24.21       27.04      1.85 o
  -7   4  19       88.94       94.00      4.05 o
  -6   4  19       34.35       37.54      2.04 o
  -5   4  19        7.34        5.13      1.12 o
  -4   4  19       53.27       55.03      2.35 o
  -3   4  19       11.47        8.90      1.12 o
  -2   4  19       37.61       41.27      1.95 o
  -1   4  19       34.38       35.64      1.61 o
   0   4  19      389.85      415.27      7.52 o
   1   4  19      453.18      479.31      9.41 o
   2   4  19       50.60       44.21      1.84 o
   3   4  19        8.51        5.92      0.99 o
   4   4  19       14.10       13.63      1.36 o
   5   4  19        9.20       10.50      1.17 o
   6   4  19       12.07       10.75      1.04 o
   7   4  19        0.66        0.60      0.72 o
  -7   5  19       25.35       22.18      1.90 o
  -6   5  19        0.55        0.71      0.78 o
  -5   5  19        0.44        0.46      0.59 o
  -4   5  19        0.07       -0.23      0.65 o
  -3   5  19      149.31      143.17      3.63 o
  -2   5  19       15.98       15.62      1.24 o
  -1   5  19      185.55      180.94      3.71 o
   0   5  19        7.99        6.53      0.93 o
   1   5  19       78.97       67.69      2.38 o
   2   5  19       55.45       55.43      2.56 o
   3   5  19       13.40       12.75      1.29 o
   4   5  19       50.43       53.10      2.07 o
   5   5  19        1.87        0.34      0.70 o
   6   5  19       28.43       29.92      1.73 o
   7   5  19        0.12       -0.30      0.69 o
  -6   6  19        0.11        0.18      0.62 o
  -5   6  19        2.99        3.81      0.93 o
  -4   6  19        0.45        0.85      0.76 o
  -3   6  19        0.03       -0.10      0.55 o
  -2   6  19       64.11       62.56      2.38 o
  -1   6  19        1.74        1.16      0.83 o
   0   6  19       15.61       14.27      1.64 o
   1   6  19        0.87        0.76      0.83 o
   2   6  19        3.06        2.57      0.97 o
   3   6  19       72.14       73.11      2.42 o
   4   6  19        4.58        6.20      0.96 o
   5   6  19       74.87       75.87      3.18 o
   6   6  19        0.29        0.46      0.94 o
  -5   7  19        1.23        1.83      0.89 o
  -4   7  19       10.79        5.49      0.95 o
  -3   7  19        0.38        0.37      0.72 o
  -2   7  19       13.32        9.30      1.31 o
  -1   7  19        1.95        3.04      1.03 o
   0   7  19       17.93       22.01      1.55 o
   1   7  19        0.61       -0.80      0.91 o
   2   7  19       20.21       17.30      1.90 o
   3   7  19       24.07       20.11      1.47 o
   4   7  19        3.84        6.42      1.09 o
   5   7  19        0.27        0.22      1.05 o
  -4   8  19        0.17        0.13      0.67 o
  -3   8  19       12.70        9.60      1.02 o
  -2   8  19       14.21       11.41      1.27 o
  -1   8  19       98.62      118.27      3.89 o
   0   8  19       14.60       14.63      1.24 o
   1   8  19       53.34       73.82      3.25 o
   2   8  19       13.29       19.71      1.99 o
   3   8  19        7.96        8.98      1.49 o
  -1   9  19        0.53        1.05      1.18 o
   0   9  19        0.22        0.52      0.93 o
   1   9  19       23.98       30.70      2.63 o
  -8   0  20       12.24       14.32      2.21 o
  -6   0  20       33.54       34.86      2.05 o
  -4   0  20       84.09       80.20      3.41 o
  -2   0  20       15.18       15.06      1.95 o
   0   0  20        0.22        1.74      1.34 o
   2   0  20      682.88      668.95     13.85 o
   4   0  20       57.00       53.52      3.32 o
   6   0  20      102.16      121.53      5.18 o
  -8   1  20        6.63        6.44      1.38 o
  -7   1  20        0.00        0.42      0.74 o
  -6   1  20       13.93       18.35      1.43 o
  -5   1  20       19.93       20.14      1.65 o
  -4   1  20       35.00       38.50      2.03 o
  -3   1  20        0.37        0.30      0.71 o
  -2   1  20       10.49       10.27      1.22 o
  -1   1  20       26.83       24.06      1.69 o
   0   1  20       37.01       37.43      2.22 o
   1   1  20        1.12        1.87      0.90 o
   2   1  20        1.36        2.00      0.81 o
   3   1  20       12.92       11.40      1.10 o
   4   1  20        0.04        0.86      0.89 o
   5   1  20      159.74      169.62      4.29 o
   6   1  20       31.42       31.07      2.14 o
   7   1  20       25.65       26.62      1.91 o
  -7   2  20       20.34       17.87      1.55 o
  -6   2  20       29.99       34.59      1.91 o
  -5   2  20       28.21       33.56      1.93 o
  -4   2  20        0.33        1.10      1.08 o
  -3   2  20        7.95        5.32      1.08 o
  -2   2  20        2.07        2.70      0.86 o
  -1   2  20      269.10      260.17      6.04 o
   0   2  20      179.26      188.22      5.86 o
   1   2  20      104.47       99.89      2.93 o
   2   2  20      270.59      259.56      6.71 o
   3   2  20        6.10        4.12      0.88 o
   4   2  20       51.41       48.92      2.36 o
   5   2  20       11.11       10.14      1.17 o
   6   2  20        0.06        0.04      0.55 o
   7   2  20        0.79        0.15      0.87 o
  -7   3  20       31.73       34.53      1.67 o
  -6   3  20       14.17       17.81      1.39 o
  -5   3  20       24.93       30.01      1.80 o
  -4   3  20       13.68       12.59      1.23 o
  -3   3  20       28.21       36.13      2.12 o
  -2   3  20      142.46      136.10      5.74 o
  -1   3  20      103.77      117.05      3.69 o
   0   3  20        0.20       -0.15      0.54 o
   1   3  20        2.70        4.18      0.96 o
   2   3  20       56.92       57.80      2.27 o
   3   3  20       49.29       44.53      2.37 o
   4   3  20        5.56        4.75      1.18 o
   5   3  20        4.20        2.61      0.66 o
   6   3  20        0.51        0.62      0.54 o
   7   3  20        0.55        0.58      1.18 o
  -7   4  20      186.96      194.50      8.42 o
  -6   4  20       11.49        8.66      1.36 o
  -5   4  20        3.27        3.05      0.99 o
  -4   4  20       75.43       85.22      3.19 o
  -3   4  20       13.66       11.78      1.53 o
  -2   4  20      194.70      190.05      4.75 o
  -1   4  20       31.40       29.49      1.65 o
   0   4  20      521.16      531.89     11.99 o
   1   4  20      320.19      323.31      7.16 o
   2   4  20        0.01        0.59      0.64 o
   3   4  20        6.68        4.17      0.79 o
   4   4  20        4.26        3.67      0.80 o
   5   4  20        6.08        2.31      0.84 o
   6   4  20        9.94        3.01      0.99 o
  -6   5  20        0.77        0.00      0.57 o
  -5   5  20        2.39        2.66      1.16 o
  -4   5  20       32.03       34.11      1.40 o
  -3   5  20        2.86        1.26      0.74 o
  -2   5  20        7.45        7.71      1.26 o
  -1   5  20        3.12        2.39      0.78 o
   0   5  20        7.29        4.39      1.29 o
   1   5  20        0.56        0.86      0.68 o
   2   5  20        0.25        0.84      0.94 o
   3   5  20        5.30        3.95      0.87 o
   4   5  20        3.41        2.97      0.90 o
   5   5  20        0.73        0.69      0.70 o
   6   5  20        0.10        1.03      1.46 o
  -5   6  20       19.37       18.47      1.77 o
  -4   6  20        2.25        1.04      0.64 o
  -3   6  20       21.31       20.74      1.10 o
  -2   6  20       62.08       62.76      2.24 o
  -1   6  20       19.97       16.74      1.99 o
   0   6  20       39.62       45.55      1.94 o
   1   6  20        9.15        4.78      1.12 o
   2   6  20       44.02       46.83      1.91 o
   3   6  20       14.24       10.60      1.72 o
   4   6  20       40.61       40.09      1.82 o
   5   6  20        0.58        1.71      0.99 o
  -4   7  20        6.57        4.90      1.28 o
  -3   7  20       48.65       40.93      2.30 o
  -2   7  20        1.50        1.64      0.81 o
  -1   7  20       48.18       39.50      1.91 o
   0   7  20        0.07        0.20      0.57 o
   1   7  20       15.80       16.35      1.53 o
   2   7  20        8.09        5.25      1.29 o
   3   7  20       14.43       19.57      1.61 o
  -2   8  20       20.79       21.33      2.92 o
  -1   8  20       35.15       37.41      2.43 o
   0   8  20        1.51        1.15      1.03 o
   1   8  20        0.93        0.44      0.87 o
  -7   0  21       36.92       41.85      2.26 o
  -5   0  21      179.25      177.73      8.42 o
  -3   0  21       38.90       35.40      2.69 o
  -1   0  21      243.42      246.46     10.57 o
   1   0  21      445.88      431.44     20.76 o
   3   0  21      103.33       97.89      4.06 o
   5   0  21       11.54       13.03      2.01 o
  -7   1  21        0.04        0.86      1.00 o
  -6   1  21       11.47        9.76      1.08 o
  -5   1  21       44.00       44.42      1.87 o
  -4   1  21        0.92        0.80      0.73 o
  -3   1  21       11.28       14.33      1.24 o
  -2   1  21        5.20        5.16      1.17 o
  -1   1  21        0.12        0.41      0.67 o
   0   1  21       83.06       83.10      3.44 o
   1   1  21       69.98       67.35      3.24 o
   2   1  21       74.78       69.64      2.03 o
   3   1  21        6.61        4.85      0.93 o
   4   1  21       60.92       57.76      2.02 o
   5   1  21        2.58        2.58      0.98 o
   6   1  21       36.05       39.41      1.77 o
  -6   2  21        2.89        3.44      1.04 o
  -5   2  21       64.56       63.74      2.55 o
  -4   2  21       93.38       91.21      2.87 o
  -3   2  21       26.45       23.70      1.90 o
  -2   2  21       93.79       96.29      4.46 o
  -1   2  21       14.89       17.06      1.61 o
   0   2  21        0.21        1.34      0.94 o
   1   2  21      360.04      367.66     10.58 o
   2   2  21        1.30        0.56      0.67 o
   3   2  21       82.19       87.18      2.64 o
   4   2  21       37.22       33.27      1.60 o
   5   2  21      118.62      138.35      3.09 o
   6   2  21        9.20        7.42      1.31 o
  -6   3  21       32.26       27.45      1.49 o
  -5   3  21       71.94       68.91      2.60 o
  -4   3  21       10.34        9.10      1.34 o
  -3   3  21       51.47       56.52      2.32 o
  -2   3  21        1.97        1.80      1.24 o
  -1   3  21        2.06        1.75      1.16 o
   0   3  21       74.86       77.84      2.52 o
   1   3  21        3.65        1.76      0.73 o
   2   3  21        0.93        3.10      0.88 o
   3   3  21       15.36       11.44      1.27 o
   4   3  21        3.72        2.47      0.90 o
   5   3  21       53.80       54.55      2.30 o
   6   3  21       80.60      100.57      5.96 o
  -5   4  21       18.85       20.09      1.53 o
  -4   4  21      131.69      142.68      3.50 o
  -3   4  21       49.61       48.01      2.02 o
  -2   4  21        2.60        2.91      1.08 o
  -1   4  21        0.50        0.70      0.64 o
   0   4  21      202.98      201.61      5.32 o
   1   4  21       24.14       29.27      1.77 o
   2   4  21       68.84       63.72      2.37 o
   3   4  21        0.03       -0.48      0.48 o
   4   4  21       11.54        8.92      1.43 o
   5   4  21        1.87        2.71      0.95 o
  -5   5  21       19.69       22.09      1.97 o
  -4   5  21       37.43       39.91      2.03 o
  -3   5  21        8.68        5.63      1.04 o
  -2   5  21        6.22        5.38      1.38 o
  -1   5  21        3.84        2.28      0.73 o
   0   5  21        3.05        2.86      0.75 o
   1   5  21        2.39        2.13      1.05 o
   2   5  21        3.29        2.86      0.79 o
   3   5  21        6.09        3.19      0.82 o
   4   5  21       10.25        5.67      1.25 o
  -3   6  21       71.10       69.90      3.02 o
  -2   6  21       50.97       49.98      2.65 o
  -1   6  21       11.83       10.29      1.00 o
   0   6  21       93.80       93.71      3.76 o
   1   6  21       76.18       76.97      2.63 o
   2   6  21        6.94        4.84      1.76 o
   3   6  21       12.54       16.82      1.76 o
  -1   7  21        3.35        2.79      1.59 o
   0   7  21       22.98       27.23      1.96 o
   1   7  21       16.26       18.19      2.44 o
  -4   0  22       63.65       58.28      3.87 o
  -2   0  22       10.84       15.19      1.82 o
   0   0  22        9.75       10.09      1.43 o
   2   0  22      233.52      221.90     22.78 o
   4   0  22        6.14        7.35      1.67 o
  -5   1  22       18.32       20.58      1.24 o
  -4   1  22       14.07       10.64      1.10 o
  -3   1  22        5.68        3.27      0.82 o
  -2   1  22       11.26       14.11      1.30 o
  -1   1  22        2.28        2.07      0.72 o
   0   1  22        6.61        7.19      1.06 o
   1   1  22        0.45        0.65      0.71 o
   2   1  22       71.90       68.13      3.11 o
   3   1  22        0.47        0.34      0.73 o
   4   1  22       13.10       11.90      1.18 o
   5   1  22        0.96        0.69      0.86 o
  -5   2  22       15.31       12.62      1.32 o
  -4   2  22        3.17        4.61      1.09 o
  -3   2  22        1.61        1.32      0.65 o
  -2   2  22        0.00        0.14      0.62 o
  -1   2  22       29.04       30.91      1.95 o
   0   2  22       60.39       57.62      2.30 o
   1   2  22       32.69       27.61      1.55 o
   2   2  22      140.21      155.91      5.33 o
   3   2  22       73.00       72.33      5.06 o
   4   2  22        5.13        8.33      1.20 o
   5   2  22       14.17        7.47      1.74 o
  -5   3  22        0.03        0.15      0.63 o
  -4   3  22        3.80        3.18      0.91 o
  -3   3  22       18.14       20.04      1.71 o
  -2   3  22       50.34       46.12      2.01 o
  -1   3  22        4.59        3.07      0.96 o
   0   3  22        4.76        3.36      0.94 o
   1   3  22      208.10      205.49      6.29 o
   2   3  22       12.51       12.59      1.06 o
   3   3  22       20.30       23.75      1.32 o
   4   3  22        0.61        0.98      0.81 o
  -4   4  22       49.12       40.09      2.06 o
  -3   4  22       82.50       89.75      2.61 o
  -2   4  22       50.56       51.35      2.08 o
  -1   4  22        0.13        0.29      0.84 o
   0   4  22        9.63       12.55      0.98 o
   1   4  22        7.48        4.26      1.06 o
   2   4  22       45.61       44.44      1.94 o
   3   4  22       12.76       15.44      2.73 o
  -3   5  22       33.54       34.80      2.54 o
  -2   5  22       54.46       57.16      2.73 o
  -1   5  22        0.79        0.42      0.80 o
   0   5  22        0.36        0.66      1.30 o
   1   5  22       76.09       78.18      2.80 o
   2   5  22       26.04       24.79      1.65 o
  -3   0  23       41.66       42.59      3.14 o
  -1   0  23        2.19        2.07      0.89 o
   1   0  23        9.26        8.45      1.77 o
   3   0  23       33.43       36.81      3.30 o
  -4   1  23        3.19        4.06      1.00 o
  -3   1  23        3.24        2.94      1.06 o
  -2   1  23        0.23        0.57      0.60 o
  -1   1  23       51.96       50.86      1.79 o
   0   1  23        6.90        8.66      1.02 o
   1   1  23        0.01        0.67      0.73 o
   2   1  23        6.13        4.28      1.23 o
   3   1  23        8.29        8.02      1.37 o
  -3   2  23       13.54       14.27      1.41 o
  -2   2  23        0.01        1.06      0.80 o
  -1   2  23        4.31        1.88      1.06 o
   0   2  23       51.18       47.10      2.02 o
   1   2  23      111.16      113.33      3.20 o
   2   2  23        8.97       10.12      1.32 o
   3   2  23        5.17        4.74      1.39 o
  -2   3  23        3.01        1.25      0.79 o
  -1   3  23       24.97       28.77      1.59 o
   0   3  23      102.64      110.95      3.51 o
   1   3  23       31.34       36.11      2.17 o
   2   3  23      108.46      123.31      8.35 o
   0   4  23       10.34        8.74      2.67 o
 
